# Supplementary material for: Association between oxidative balance score and metabolic syndrome and its components in US adults: a cross-sectional study from NHANES 2011–2018
Source: Front Nutr. 2024 Mar 13;11:1375060. doi: 10.3389/fnut.2024.1375060 (PMC10966126; doi:10.3389/fnut.2024.1375060)
Supplement: Supplementary file 1 [file Data_Sheet_1.CSV]

	X.3	group_lifestyle	group_dietary	X.2	X.1	group	X	...1.x	Year.x	seqn	sdmvpsu	sdmvstra	ageyr	sex.x	eth1	marital	poverty	wtmec2yr	edu	smoke	alcohol.user	Year.y	caffeine	Year.x.x	energyintake	...1.y	Year.y.y	dietary_fiber_g	total_fat_g	alpha_carotene_mcg	beta_carotene_mcg	riboflavin_mg	niacin_mg	vitamin_B6_mg	total_folate_mcg	vitamin_B12_mcg	vitamin_C_mg	vitamin_E_ATE_mg	calcium_mg	magnesium_mg	iron_mg	zinc_mg	copper_mg	selenium_mcg	alcohol_g	BMI_kg.m2	PA_total_MET	sex.y	cotinine_ng.ml
1	1	D	C	1	1	D	1	16	2011-2012	62176	1	99	34	Female	Non-Hispanic White	Married	5	54203.155016	More than high school	never	moderate	2011-2012	197	2011-2012	2643	16	2011-2012	35.7	73.67	57	2045.5	2.167	30.1795	2.7665	426	2.105	35	6.705	1400.5	398.5	14.67	10.31	1.455	130.85	7.45	23.3	2880	female	0.011
2	2	B	D	2	2	D	2	19	2011-2012	62179	1	92	55	Male	Other Race	Married	5	17115.36835	More than high school	never	former	2011-2012	137	2011-2012	3130	19	2011-2012	23.75	126.635	291.5	9986.5	2.923	33.577	2.9005	636	5.75	110.8	15.91	1128.5	522.5	21.015	14.4	2.3775	197.35	0	27.6	200	male	0.033
3	3	D	A	3	3	A	3	24	2011-2012	62184	2	95	26	Male	Non-Hispanic Black	Living Alone	3.85	15236.26157	More than high school	never	mild	2011-2012	0	2011-2012	1648	23	2011-2012	10.45	64.24	0.5	77.5	0.558	14.4955	1.0725	100	1.625	168.2	5.14	405	165.5	6.32	3.845	0.6015	47.75	0	22.1	5760	male	0.08
4	4	D	B	4	4	C	4	29	2011-2012	62189	1	94	30	Female	Other Race	Married	3.04	18657.922524	More than high school	never	heavy	2011-2012	561	2011-2012	1825	28	2011-2012	7.25	60.235	17	549.5	2.3465	19.3355	0.847	189.5	4.84	91.1	4.46	1171.5	394.5	8.545	10.04	1.1785	82.6	0	22.4	5760	female	0.011
5	5	C	D	5	5	D	5	39	2011-2012	62199	2	92	57	Male	Non-Hispanic White	Living Alone	5	130891.431194	More than high school	former	mild	2011-2012	192	2011-2012	3511	38	2011-2012	28.7	159.355	723	2142.5	3.684	47.686	4.056	785	9.56	115.7	24.015	1646	530.5	29.35	22.3	1.9995	218	32.7	28	3600	male	0.022
6	6	D	C	6	6	C	6	40	2011-2012	62200	1	97	42	Male	Other Race	Married	4.07	20543.822351	More than high school	never	heavy	2011-2012	62	2011-2012	1897	39	2011-2012	26.4	59.48	780.5	4174.5	1.5685	26.0475	1.7285	537	2.065	37.2	10.45	526.5	283.5	17.34	9.98	1.599	136	0	27.6	2640	male	0.011
7	7	C	C	7	7	C	7	42	2011-2012	62202	1	102	36	Male	Other Race	Married	2.83	40844.556107	High school	never	heavy	2011-2012	138	2011-2012	4027	40	2011-2012	13.25	151.505	13.5	595.5	2.1655	37.355	2.209	638	6.03	11.8	8.315	1679	393.5	16.715	15.61	0.994	155.85	111.6	24.7	10760	male	0.058
8	8	C	A	8	8	A	8	45	2011-2012	62205	1	90	28	Male	Non-Hispanic White	Living Alone	5	105583.964573	More than high school	never	moderate	2011-2012	82	2011-2012	2142	42	2011-2012	8.1	84.105	0	29.5	1.234	39.154	3.2085	212.5	4.51	6.05	5.31	446.5	188.5	10.04	10.58	0.6645	96.7	19.75	28.9	1280	male	0.135
9	9	C	B	9	9	B	9	48	2011-2012	62208	2	102	38	Male	Other Hispanic	Married	1.53	41216.943466	More than high school	never	mild	2011-2012	103	2011-2012	1655	45	2011-2012	23.75	65.41	101.5	1498	2.0965	19.899	2.0765	450	3.62	105.7	6.275	1394.5	342.5	13.69	9.415	1.486	88.65	0	22.2	120	male	0.011
10	10	B	D	10	10	D	10	49	2011-2012	62209	2	96	62	Female	Other Race	Living Alone	1.11	14578.166065	Less than high school	never	former	2011-2012	3	2011-2012	2551	46	2011-2012	24.4	95.76	109.5	1535.5	1.9	28.3055	3.501	424.5	2.94	363.55	9.885	969	418	17.525	12.575	1.7505	103.75	0	26	720	female	0.053
11	11	C	A	11	11	A	11	57	2011-2012	62217	2	98	77	Female	Other Race	Living Alone	0.97	17568.357111	Less than high school	never	never	2011-2012	6	2011-2012	763	52	2011-2012	7.25	11.31	97.5	293	1.2505	13.0415	1.1875	267.5	3.125	32.6	5.935	348.5	103	12.375	2.595	0.367	27.6	0	30.6	1400	female	0.011
12	12	A	B	12	12	B	12	58	2011-2012	62218	2	102	38	Female	Non-Hispanic Black	Living Alone	4.05	41046.564195	More than high school	now	moderate	2011-2012	0	2011-2012	2261	53	2011-2012	7.95	95.51	65.5	2409	1.6405	24.536	1.5305	363	3.46	20.7	7.095	1170.5	233.5	11.62	9.66	1.0685	152.7	0	45.4	1680	female	217
13	13	B	B	13	13	B	13	60	2011-2012	62220	1	96	31	Female	Non-Hispanic Black	Living Alone	4.92	33538.564898	More than high school	never	heavy	2011-2012	0	2011-2012	1802	55	2011-2012	11.85	83.82	10	394	1.479	18.94	1.2925	279	3.16	46.9	6.67	678.5	201.5	11.075	7.635	1.089	110.8	0	40.4	2760	female	0.043
14	14	A	D	14	14	D	14	61	2011-2012	62221	1	100	41	Female	Non-Hispanic Black	Married	3.6	25697.012112	More than high school	never	mild	2011-2012	3	2011-2012	2110	56	2011-2012	21.9	56.14	147	7287.5	1.5475	23.7145	1.992	381.5	2.47	148.8	8.19	1091.5	346.5	9.79	9.005	1.2875	149.6	0	52.6	240	female	0.027
15	15	D	D	15	15	D	15	62	2011-2012	62222	1	93	32	Male	Non-Hispanic White	Married	5	97483.088567	More than high school	never	mild	2011-2012	144	2011-2012	1892	57	2011-2012	25.75	86.85	76	1399	2.581	33.8435	2.9915	520	4.96	102.45	15.775	1195	376	16.11	13.95	1.6415	156.65	29.2	25	960	male	0.011
16	16	D	C	16	16	D	16	64	2011-2012	62224	1	93	29	Female	Other Hispanic	Married	2.46	46449.619953	Less than high school	never	never	2011-2012	324	2011-2012	1934	59	2011-2012	18.85	50.365	505.5	2435.5	1.826	16.7155	1.723	341	3.65	204.7	6.345	1688	363.5	8.805	9.2	1.299	65.65	0	27.2	5200	female	0.011
17	17	D	A	17	17	A	17	66	2011-2012	62226	2	93	80	Male	Other Hispanic	Married	3.64	13892.295449	More than high school	never	never	2011-2012	56	2011-2012	1176	61	2011-2012	19.9	29.045	161.5	472.5	1.788	9.4585	1.748	246	4.155	43.95	4.62	1021.5	243	8.86	8.61	1.0335	41.35	0	28.4	6720	male	0.011
18	18	A	C	18	18	B	18	68	2011-2012	62228	1	91	50	Male	Non-Hispanic White	Married	3.15	144729.952645	More than high school	never	moderate	2011-2012	87	2011-2012	3048	63	2011-2012	16.4	108.71	218	1428.5	2.139	43.2535	3.4345	346.5	4.925	31.15	9.37	997.5	319	15.85	15.57	1.3765	168.15	0	43.4	300	male	0.011
19	19	D	D	19	19	D	19	69	2011-2012	62229	1	98	31	Female	Non-Hispanic White	Married	1.31	75980.145152	More than high school	former	mild	2011-2012	245	2011-2012	1950	64	2011-2012	25	49.625	1604	3359	2.7005	23.259	1.7485	818	5.175	76.75	6.555	1155	289.5	33.815	11.725	1.2835	99.05	0	28.6	6160	female	0.011
20	20	A	A	20	20	A	20	70	2011-2012	62230	1	101	75	Male	Non-Hispanic White	Divorced	1.07	13703.92145	Less than high school	former	mild	2011-2012	0	2011-2012	928	65	2011-2012	16.95	29.395	42	387	1.0125	13.03	1.5495	201	3.53	14.9	3.24	488.5	190	10.08	6.885	0.8145	53.8	0	29.7	560	male	383
21	21	A	B	21	21	B	21	72	2011-2012	62232	1	101	42	Female	Non-Hispanic White	Married	3.3	118970.086068	More than high school	now	moderate	2011-2012	395	2011-2012	1938	67	2011-2012	16.6	42.42	90	882	1.5125	16.2825	1.175	231	2.555	22.95	4.445	685	221	10.26	8.355	0.8925	80.55	0	31.6	5040	female	270
22	22	C	D	22	22	D	22	74	2011-2012	62234	3	90	23	Male	Non-Hispanic Black	Living Alone	4.89	14555.816778	More than high school	never	mild	2011-2012	141	2011-2012	4932	69	2011-2012	36.2	128.515	2.5	436	4.946	85.291	9.3315	1186.5	16.16	92.3	24.82	1808.5	639.5	31.63	27.72	2.2985	197.3	91.85	23.8	6940	male	0.055
23	23	D	C	23	23	C	23	76	2011-2012	62236	1	93	61	Male	Other Race	Married	5	9513.611982	More than high school	never	mild	2011-2012	269	2011-2012	1628	71	2011-2012	23.65	56.555	290.5	1427.5	1.9925	26.469	2.418	488.5	4.2	98.3	15.41	587	350	18.15	13.095	1.394	122.3	0	23.2	6480	male	0.025
24	24	D	A	24	24	A	24	79	2011-2012	62239	2	94	22	Female	Other Hispanic	Living Alone	0.09	39254.343691	More than high school	never	heavy	2011-2012	173	2011-2012	1074	74	2011-2012	9.4	25.095	144	319.5	0.4525	6.813	0.9515	100.5	0.735	111.7	1.595	381.5	154	3.82	4.21	0.4665	23.45	0	23.3	1280	female	0.04
25	25	D	A	25	25	B	25	82	2011-2012	62242	1	100	24	Male	Non-Hispanic White	Living Alone	1.98	132839.525748	More than high school	never	heavy	2011-2012	0	2011-2012	1269	77	2011-2012	7.9	77.155	91	3933	1.702	23.913	1.9985	144.5	4.825	26.55	6.945	507	158	10.62	12.17	0.7005	115.15	0	27	20160	male	0.011
26	26	B	A	26	26	A	26	89	2011-2012	62249	2	101	26	Female	Non-Hispanic White	Living Alone	1.38	59528.815212	More than high school	now	heavy	2011-2012	229	2011-2012	1141	83	2011-2012	7.45	52.815	7	71.5	1.104	12.504	0.8945	137	2.175	5.5	4.39	373	172.5	5.405	5.06	0.6035	67.65	0	20.3	480	female	227
27	27	D	D	27	27	D	27	90	2011-2012	62250	3	92	34	Male	Other Race	Married	5	52965.08671	More than high school	never	mild	2011-2012	0	2011-2012	2782	84	2011-2012	39.55	158.145	41.5	2869.5	3.3775	43.3405	3.401	955	7.53	26.55	36.375	1967.5	870.5	34.42	22.195	3.8185	333.3	0	25.9	3920	male	0.011
28	28	B	C	28	28	B	28	96	2011-2012	62256	2	94	80	Male	Non-Hispanic White	Married	1.63	9487.389486	Less than high school	former	mild	2011-2012	94	2011-2012	1856	90	2011-2012	28.7	53.685	142	1272.5	1.144	26.206	2.076	337.5	1.88	42.9	11.095	495.5	408.5	12.155	10.32	1.4815	108.15	0	26	420	male	0.052
29	29	B	B	29	29	A	29	99	2011-2012	62259	1	99	61	Male	Non-Hispanic Black	Divorced	0.87	7645.782314	More than high school	former	former	2011-2012	36	2011-2012	3116	93	2011-2012	13.4	97.5	503	1720	2.0385	15.9375	1.3295	364.5	5.09	30.2	14.1	1000	262.5	18.455	9.715	1.1945	88.5	0	41.7	2640	male	1.11
30	30	A	D	30	30	C	30	105	2011-2012	62265	2	95	52	Male	Non-Hispanic White	Married	1.13	19591.5023	More than high school	now	heavy	2011-2012	178	2011-2012	4332	99	2011-2012	24.55	141.895	325.5	1475	3.418	43.2075	3.407	518.5	10.86	47.25	9.52	1852	461.5	24.035	29.21	1.5405	184.65	49.15	31.4	9600	male	240
31	31	C	A	31	31	A	31	107	2011-2012	62267	2	95	27	Female	Non-Hispanic White	Married	1.08	35615.742482	More than high school	never	mild	2011-2012	117	2011-2012	1581	101	2011-2012	10.7	53.39	133	624.5	1.422	13.611	1.2965	289.5	3.67	41.1	4.81	847	150.5	11.425	7.92	0.5485	50.6	0	43.9	5160	female	0.011
32	32	D	B	32	32	B	32	117	2011-2012	62277	2	98	55	Female	Non-Hispanic White	Divorced	5	140618.30879	More than high school	former	former	2011-2012	391	2011-2012	1447	111	2011-2012	11.95	70.43	5	151	2.1685	14.8555	1.7635	289	4.02	28	8.855	996.5	270	10.275	8.435	1.0435	48.9	0	25	2160	female	0.02
33	33	D	D	33	33	D	33	118	2011-2012	62278	1	94	72	Female	Non-Hispanic White	Married	2.51	64340.261278	More than high school	former	former	2011-2012	0	2011-2012	1530	112	2011-2012	19.7	60.835	513	2612.5	1.871	21.229	1.8925	293	4.115	80.2	8.61	891.5	396	10.925	13.91	1.8375	97.05	0	28.3	2160	female	0.011
34	34	B	B	34	34	B	34	127	2011-2012	62287	2	100	73	Female	Non-Hispanic Black	Married	2.11	12607.778632	More than high school	never	mild	2011-2012	4	2011-2012	1874	121	2011-2012	12.3	51.03	67.5	130.5	1.231	19.7265	1.873	298	6.71	99.55	6.24	445	250.5	8.785	6.455	0.7975	93.1	0	26.8	240	female	0.017
35	35	D	D	35	35	D	35	128	2011-2012	62288	1	103	29	Male	Non-Hispanic White	Living Alone	2.24	23281.741513	More than high school	never	former	2011-2012	189	2011-2012	2911	122	2011-2012	25.15	103.4	53.5	7124.5	2.1135	22.9345	2.3385	593.5	7.675	100.95	13.61	1094.5	480.5	23.375	24.2	2.529	134.85	0	20.1	1200	male	0.024
36	36	C	D	36	36	D	36	131	2011-2012	62291	1	92	56	Male	Other Race	Married	5	20038.543847	More than high school	never	moderate	2011-2012	141	2011-2012	2241	125	2011-2012	27.4	85.12	111	648	3.093	37.79	3.6035	638	7.95	248.5	7.18	1387.5	375	25.485	9.785	1.38	135.85	0	29.9	8400	male	0.015
37	37	B	D	37	37	D	37	137	2011-2012	62297	2	95	43	Male	Non-Hispanic Black	Married	3.67	18977.095614	More than high school	former	heavy	2011-2012	255	2011-2012	3234	131	2011-2012	37.3	231.76	0	766.5	3.063	51.265	2.9565	801	5.155	47.65	31.905	1573	950	23.305	19.85	5.268	208.4	33.45	31.1	4080	male	0.011
38	38	A	A	38	38	A	38	143	2011-2012	62303	2	101	76	Female	Non-Hispanic White	Married	1.62	65355.920739	More than high school	never	never	2011-2012	9	2011-2012	1442	137	2011-2012	8.9	48.025	20	235	1.9405	16.837	1.5295	339.5	4.115	9.75	4.525	781	177	21.61	5.51	0.7445	46.15	0	31.9	80	female	0.041
39	39	C	A	39	39	A	39	147	2011-2012	62307	2	90	61	Male	Non-Hispanic Black	Living Alone	1.2	8460.915547	More than high school	former	former	2011-2012	0	2011-2012	1042	141	2011-2012	6.8	23.72	45	218.5	1.361	15.567	1.516	279	6.425	60.5	3.895	695.5	157.5	15.04	6.085	0.8105	60.5	0	33.5	1920	male	0.027
40	40	C	C	40	40	C	40	148	2011-2012	62308	1	97	78	Female	Non-Hispanic White	Married	2.64	87237.362828	More than high school	never	mild	2011-2012	4	2011-2012	1226	142	2011-2012	12.65	52.64	134.5	1561	1.669	14.93	1.317	293.5	4.695	103.35	4.965	969.5	211	12.125	9.675	1.0295	78.5	0	24.6	600	female	0.011
41	41	B	A	41	41	A	41	149	2011-2012	62309	3	92	47	Female	Other Race	Living Alone	0.46	40548.292782	High school	never	former	2011-2012	0	2011-2012	653	143	2011-2012	1.85	44.09	68	246.5	0.8045	5.8295	0.445	48	1.95	4.5	2.575	309	75.5	3.225	4.185	0.333	51.7	0	34	320	female	0.018
42	42	B	B	42	42	B	42	152	2011-2012	62312	3	92	63	Female	Other Race	Married	1.85	17178.789759	Less than high school	never	former	2011-2012	106	2011-2012	1056	146	2011-2012	13.9	24.88	67.5	318	1.7685	21.5575	1.9095	348.5	3.67	87.75	2.34	887.5	238	11.98	7.565	0.81	75.95	0	34.7	720	female	0.011
43	43	A	A	43	43	A	43	154	2011-2012	62314	2	97	61	Male	Non-Hispanic Black	Living Alone	1.33	7639.752345	More than high school	now	former	2011-2012	0	2011-2012	1042	148	2011-2012	9.05	33.685	0	162.5	1.318	15.257	1.379	290	3.195	19.9	2.845	385.5	147.5	8.755	10.28	0.714	63.45	0	34.2	2720	male	456
44	44	D	B	44	44	B	44	157	2011-2012	62317	1	94	46	Male	Non-Hispanic White	Married	0.94	18824.29246	More than high school	former	mild	2011-2012	408	2011-2012	2242	151	2011-2012	16.05	107.6	36	960	2.4455	28.6985	1.9905	390	5.275	61.35	8.32	827	315	14.725	15.48	1.309	167.15	0	27.6	5760	male	0.011
45	45	A	D	45	45	D	45	164	2011-2012	62324	1	90	60	Female	Other Race	Living Alone	0.23	12167.81965	More than high school	now	heavy	2011-2012	54	2011-2012	1609	158	2011-2012	18.05	88.07	133	733	2.6085	29.1205	2.247	530	6.805	109.95	9.63	1399	327.5	17.715	18.27	1.3065	120.45	0	28	80	female	20.2
46	46	B	D	46	46	C	46	165	2011-2012	62325	2	101	43	Female	Non-Hispanic Black	Living Alone	0.1	32888.281888	More than high school	now	heavy	2011-2012	0	2011-2012	1525	159	2011-2012	15.7	52.04	7.5	1091.5	1.6355	29.83	2.907	341.5	2.865	120.15	12.465	588	391	14.105	10.76	1.683	136.05	37.45	18.4	8400	female	50.1
47	47	B	B	47	47	B	47	166	2011-2012	62326	1	97	69	Male	Non-Hispanic White	Married	4.3	157855.235487	More than high school	never	mild	2011-2012	0	2011-2012	2015	160	2011-2012	15.85	83.695	2257	5947.5	1.2855	28.201	1.7975	239.5	2.86	113.45	9.09	684	214	11.36	8.225	0.935	107.55	0	26.4	160	male	0.017
48	48	B	C	48	48	C	48	179	2011-2012	62339	2	100	29	Male	Non-Hispanic White	Married	5	74200.659205	More than high school	former	heavy	2011-2012	101	2011-2012	3522	172	2011-2012	15.35	98.555	1122	2512.5	2.1475	42.7785	3.758	405.5	26.94	28.15	10.685	783	450.5	25.295	102.37	8.1405	164.75	83.7	29.2	9840	male	0.011
49	49	D	A	49	49	A	49	180	2011-2012	62340	1	101	44	Male	Non-Hispanic White	Married	1.28	130826.463813	More than high school	never	mild	2011-2012	48	2011-2012	923	173	2011-2012	8	39.09	12.5	130.5	1.027	18.8215	1.638	200.5	2.825	26.7	3.745	318.5	107.5	9.945	5.265	0.895	60.35	0	25.9	16000	male	0.011
50	50	C	A	50	50	A	50	182	2011-2012	62342	1	101	38	Female	Non-Hispanic White	Married	1.85	78565.115731	More than high school	never	moderate	2011-2012	34	2011-2012	1436	175	2011-2012	11.6	39.25	830.5	2311	0.871	10.485	0.8245	144.5	1.88	31.1	3.65	552.5	147.5	8.185	6.07	0.757	55.45	0	32.9	2760	female	0.011
51	51	C	A	51	51	A	51	183	2011-2012	62343	2	97	28	Male	Non-Hispanic Black	Living Alone	0.76	17615.311737	More than high school	never	mild	2011-2012	91	2011-2012	2549	176	2011-2012	17.85	90.705	445	1099.5	1.268	25.3335	1.744	275	2.67	122.1	5.03	574	251.5	14.96	11.535	1.015	107.6	0	25.2	9600	male	4.07
52	52	D	C	52	52	C	52	187	2011-2012	62347	2	95	71	Female	Non-Hispanic White	Living Alone	1.21	27430.822937	More than high school	never	never	2011-2012	30	2011-2012	1524	179	2011-2012	10.2	68.445	54	274.5	1.3325	23.2955	2.6265	350.5	6	107.9	8.095	709	204.5	14.21	8.975	1.073	96.7	0	24	1080	female	0.011
53	53	C	B	53	53	B	53	189	2011-2012	62349	3	91	23	Female	Non-Hispanic White	Married	1.5	125156.324631	More than high school	never	moderate	2011-2012	2	2011-2012	2393	181	2011-2012	19.85	84.715	1506.5	5786	1.7425	25.4575	1.444	524	1.325	37.3	6.065	512	242	15.645	6.88	1.235	130.05	0	38	8640	female	0.035
54	54	B	A	54	54	A	54	190	2011-2012	62350	2	94	43	Female	Non-Hispanic White	Divorced	2.72	99423.043377	More than high school	now	heavy	2011-2012	228	2011-2012	1902	182	2011-2012	5.9	38.685	0.5	138.5	1.2795	19.8725	1.212	244	1.52	9.55	3.07	687.5	231	6.28	4.305	0.668	70.8	56.15	22.3	2280	female	172
55	55	D	D	55	55	D	55	197	2011-2012	62357	1	91	36	Male	Non-Hispanic White	Married	5	101591.315487	More than high school	former	heavy	2011-2012	220	2011-2012	3563	189	2011-2012	24.8	229.6	23.5	1867.5	5.17	29.808	2.1085	701.5	16.505	22.65	13.075	4331	607	18.66	24.825	2.593	231.35	0	25.6	1560	male	0.011
56	56	B	A	56	56	A	56	203	2011-2012	62363	2	102	44	Female	Non-Hispanic White	Divorced	1.43	143557.343892	High school	now	former	2011-2012	118	2011-2012	864	195	2011-2012	2.7	14.005	8	163.5	0.4885	6.99	0.4605	67.5	1.195	3.3	1.005	470	70	4.7	2.975	0.3425	41.35	0	25.8	1680	female	422
57	57	D	B	57	57	B	57	210	2011-2012	62370	1	90	21	Male	Other Race	Living Alone	3.7	14262.333267	More than high school	never	never	2011-2012	96	2011-2012	1931	202	2011-2012	8.7	66.315	49	2314	1.4695	28.681	1.922	428.5	5.975	216.2	6.725	501	273.5	13.51	12.005	1	159.95	0	18.3	3200	male	0.05
58	58	D	D	58	58	D	58	211	2011-2012	62371	2	96	32	Male	Other Race	Married	5	23863.238542	More than high school	never	former	2011-2012	12	2011-2012	4383	203	2011-2012	29.6	111.815	51	2375.5	2.9065	21.942	2.596	744.5	5.885	343.5	17.425	1679.5	487	22.135	12.305	2.4525	203.25	0	18.6	480	male	0.035
59	59	B	B	59	59	B	59	217	2011-2012	62377	1	95	78	Female	Non-Hispanic White	Living Alone	1.24	38220.111719	High school	now	heavy	2011-2012	8	2011-2012	1185	209	2011-2012	15.85	41.435	70	906	1.8835	18.5225	1.146	268	3.835	19.4	4.265	890.5	254.5	11.55	7.835	1.0805	95.45	11.15	24.7	1200	female	257
60	60	C	D	60	60	D	60	223	2011-2012	62383	1	93	23	Male	Non-Hispanic White	Living Alone	1.38	93129.802737	More than high school	never	heavy	2011-2012	0	2011-2012	6020	215	2011-2012	29.1	125.61	1988	6318	3.6805	64.117	4.501	655	7.34	65.8	14.805	1606.5	590	21.07	16.1	1.676	205.2	146.15	26.7	3680	male	0.022
61	61	A	B	61	61	B	61	226	2011-2012	62386	1	97	35	Male	Other Race	Married	2.51	22845.160537	More than high school	now	moderate	2011-2012	220	2011-2012	3197	218	2011-2012	15.65	158.945	26	463.5	2.6885	32.786	2.023	452.5	6.695	307.3	7.025	2027	339.5	20.04	14.375	1.363	141.75	0	38.4	2880	male	128
62	62	C	A	62	62	A	62	227	2011-2012	62387	2	97	23	Male	Non-Hispanic Black	Living Alone	1.29	17597.975048	More than high school	now	mild	2011-2012	43	2011-2012	2567	219	2011-2012	9	80.25	0.5	165.5	0.9875	18.8365	1.1585	267	2.345	29.9	5.175	425	143	8.75	6.88	0.7815	87.2	9.3	24.5	6480	male	171
63	63	B	A	63	63	A	63	231	2011-2012	62391	2	98	40	Female	Other Race	Married	5	36222.975959	More than high school	now	heavy	2011-2012	379	2011-2012	1240	223	2011-2012	9.85	50.95	1	47	0.7455	12.161	1.0115	249.5	1.455	20.15	3.995	421	171.5	5.83	5.04	0.8555	56.7	0	25.1	900	female	263
64	64	C	D	64	64	D	64	239	2011-2012	62399	2	98	53	Female	Other Race	Married	1.63	25871.320138	Less than high school	former	moderate	2011-2012	8	2011-2012	2059	231	2011-2012	26.05	65.93	150	1625	2.195	29.756	2.8815	452	3.11	371.5	6.46	929	322	29.895	10.565	1.1425	88.65	0	30.7	1200	female	0.011
65	65	A	A	65	65	A	65	240	2011-2012	62400	2	100	31	Female	Non-Hispanic White	Living Alone	1.22	27680.636989	More than high school	now	moderate	2011-2012	105	2011-2012	1568	232	2011-2012	5.8	59.905	4	177	0.8525	12.5265	0.8075	156	2.715	10.65	4.335	369	114	7.025	8.195	0.5645	68.85	12.55	36.3	5680	female	259
66	66	A	D	66	66	C	66	247	2011-2012	62407	1	94	49	Male	Other Race	Divorced	1.1	29290.218786	More than high school	now	heavy	2011-2012	188	2011-2012	3936	239	2011-2012	24.9	128.345	29.5	607	2.797	42.7985	3.141	660.5	7.13	12.1	12.4	1586.5	459.5	32.47	19.12	1.5665	185.6	66.95	29.9	31200	male	166
67	67	B	B	67	67	B	67	251	2011-2012	62411	2	90	51	Female	Non-Hispanic Black	Living Alone	3.21	17527.166432	More than high school	now	former	2011-2012	24	2011-2012	2376	242	2011-2012	14.25	74.855	149.5	3033.5	1.288	18.0365	1.497	219	1.795	139.75	7.545	683	206	8.33	7.685	0.8695	99.45	0	26.3	10080	female	83.8
68	68	C	B	68	68	B	68	257	2011-2012	62417	1	94	26	Female	Other Hispanic	Living Alone	4.66	46085.238422	More than high school	never	heavy	2011-2012	32	2011-2012	1948	248	2011-2012	11.1	56.21	37	112	0.9505	18.9205	1.287	241	3.94	52.8	4.8	446.5	193	9.12	8.425	0.7115	87.8	0	31.6	2840	female	0.011
69	69	D	D	69	69	D	69	261	2011-2012	62421	3	91	23	Male	Other Race	Living Alone	0	15171.949804	More than high school	never	mild	2011-2012	0	2011-2012	3041	251	2011-2012	24.5	76.92	592.5	2139	4.226	48.4745	4.872	454.5	12.83	118.25	9.945	1570.5	605	22.46	16.74	1.7635	237.6	0	24.5	1480	male	0.132
70	70	C	C	70	70	C	70	262	2011-2012	62422	1	91	72	Female	Non-Hispanic White	Living Alone	5	64182.95787	More than high school	never	mild	2011-2012	170	2011-2012	1457	252	2011-2012	15.2	38.77	721	1764	1.479	14.491	1.51	307	2.29	207.7	3.48	921.5	291.5	7.815	7.31	1.205	59.75	9.1	29	1140	female	0.033
71	71	D	D	71	71	D	71	265	2011-2012	62425	2	99	30	Female	Non-Hispanic White	Married	5	86275.41601	More than high school	never	moderate	2011-2012	82	2011-2012	1755	254	2011-2012	19.95	95.565	399.5	1339	2.2955	29.546	4.2305	903	15.55	67.15	17.575	667	329.5	16.395	15.63	1.5675	120.5	6.55	22.2	1520	female	0.011
72	72	A	B	72	72	B	72	270	2011-2012	62430	1	92	27	Male	Other Hispanic	Married	2.93	50482.76018	More than high school	former	heavy	2011-2012	0	2011-2012	1553	259	2011-2012	5.1	57.175	5	1158.5	4.229	42.2875	3.4065	187.5	8.495	76.25	5.495	721.5	166.5	8.37	8.33	0.7935	106.1	0	37.9	1440	male	154
73	73	A	D	73	73	D	73	271	2011-2012	62431	1	97	54	Male	Non-Hispanic Black	Living Alone	0.81	29542.265764	High school	former	former	2011-2012	63	2011-2012	3327	260	2011-2012	20.8	131.8	27.5	1186	2.1735	31.5745	2.561	501.5	6.275	141.5	12.98	1346	553.5	21.305	13.57	2.1005	190.7	0	18.9	400	male	174
74	74	C	C	74	74	C	74	274	2011-2012	62434	3	90	61	Female	Non-Hispanic Black	Living Alone	5	10210.592308	More than high school	never	mild	2011-2012	135	2011-2012	1174	263	2011-2012	16.75	56.24	819	21845	1.3685	18.0615	1.5715	302	4.365	101	6.56	583.5	232.5	13.675	13.25	0.9145	69	0	34	4800	female	0.024
75	75	B	C	75	75	C	75	279	2011-2012	62439	1	94	75	Male	Non-Hispanic White	Married	5	64726.722108	More than high school	former	mild	2011-2012	97	2011-2012	1752	268	2011-2012	23.75	61.725	4843.5	12517	1.9035	33.6215	2.4885	487.5	5.59	197.65	6.875	699.5	260.5	19.535	10.27	1.1105	120	0	33	1080	male	0.011
76	76	B	C	76	76	C	76	280	2011-2012	62440	2	94	22	Male	Other Race	Married	1.33	36294.041819	More than high school	never	heavy	2011-2012	67	2011-2012	3340	269	2011-2012	32.65	131.225	27.5	710	2.7565	26.1475	2.65	649.5	6.025	67.75	25.095	1493	407	25.125	15.995	2.2965	131.95	11.45	30.2	8880	male	0.042
77	77	D	B	77	77	B	77	281	2011-2012	62441	2	90	68	Male	Other Hispanic	Married	0.31	11228.904188	Less than high school	former	never	2011-2012	47	2011-2012	1633	270	2011-2012	17.5	45.42	695	1032.5	1.607	20.2115	2.2545	416	5.155	190.35	5.74	677	258	11.52	8.525	0.824	59.6	0	24	1680	male	0.09
78	78	C	D	78	78	D	78	284	2011-2012	62444	2	100	23	Female	Non-Hispanic Black	Living Alone	0	20634.528185	More than high school	never	heavy	2011-2012	55	2011-2012	2960	273	2011-2012	27.6	71.49	2340	9103	1.4895	17.7465	1.654	549.5	2.955	176.9	20.785	957	400	14.475	9.2	1.971	78.25	6.95	33.6	3600	female	0.024
79	79	C	C	79	79	C	79	289	2011-2012	62449	2	100	38	Female	Other Hispanic	Married	3.36	34606.180038	High school	never	moderate	2011-2012	233	2011-2012	1502	278	2011-2012	15.9	114.625	1	346.5	2.3865	17.8575	0.748	437.5	3.595	15.9	9.37	1624	303.5	17.425	11.16	1.249	129.8	0	26.4	1560	female	0.044
80	80	C	A	80	80	A	80	297	2011-2012	62457	1	99	69	Male	Non-Hispanic Black	Married	5	7645.782314	More than high school	never	mild	2011-2012	79	2011-2012	950	286	2011-2012	13.15	65.015	553	3259.5	1.2415	15.344	1.0055	211	3.33	59.5	11.51	412.5	218	9.46	9.08	0.957	60	7.8	25.7	1120	male	0.016
81	81	A	A	81	81	A	81	301	2011-2012	62461	1	96	29	Female	Non-Hispanic Black	Living Alone	1.98	24981.28051	More than high school	never	moderate	2011-2012	54	2011-2012	2412	290	2011-2012	8	51	21.5	248.5	0.6755	10.7285	0.8555	191.5	2.47	37.5	7.12	323	146	6.55	5.775	1.0945	75.45	15.8	35.3	2640	female	0.038
82	82	A	C	82	82	B	82	304	2011-2012	62464	1	95	32	Male	Non-Hispanic White	Living Alone	3.21	22824.336433	More than high school	never	mild	2011-2012	144	2011-2012	3148	293	2011-2012	17.4	102.625	96	821	3.0085	30.503	2.591	502	9.635	38.15	8.185	1630	277.5	21.395	12.76	1.1775	140.95	0	28.2	240	male	4.05
83	83	C	B	83	83	B	83	305	2011-2012	62465	1	99	44	Female	Non-Hispanic Black	Married	4.21	20430.629009	More than high school	never	mild	2011-2012	0	2011-2012	1318	294	2011-2012	10.6	82.115	20	1178.5	2.979	19.6515	1.5815	186	5.17	12.3	4.655	1173.5	197.5	11.15	13.65	0.937	76.1	0	27.8	480	female	0.011
84	84	D	C	84	84	C	84	307	2011-2012	62467	1	94	65	Male	Non-Hispanic White	Married	2.15	118577.582598	More than high school	never	mild	2011-2012	485	2011-2012	3118	296	2011-2012	13.1	76.955	370.5	1495	4.3	32.9865	2.7935	327.5	12.41	27.05	7.755	1694	333	15.29	18.3	0.7955	153.15	15.4	25.6	5280	male	0.018
85	85	A	C	85	85	C	85	314	2011-2012	62474	1	98	71	Female	Non-Hispanic White	Living Alone	1.13	31681.790338	More than high school	former	former	2011-2012	4	2011-2012	2032	303	2011-2012	12.8	85.2	121	780.5	1.925	23.2285	1.763	342.5	4.53	140.7	7.7	1359	269	12.425	11.395	1.1715	113.2	0	56.3	40	female	0.023
86	86	C	B	86	86	B	86	315	2011-2012	62475	2	97	22	Male	Non-Hispanic White	Living Alone	0.05	37321.834378	More than high school	never	heavy	2011-2012	58	2011-2012	1576	304	2011-2012	10.8	110.605	39	377.5	2.4655	36.419	2.8025	848	6.27	11.9	8.9	985.5	257	18.995	18.87	0.9305	140.95	0	25.8	27840	male	0.4
87	87	D	A	87	87	A	87	316	2011-2012	62476	3	91	40	Male	Non-Hispanic White	Living Alone	1.29	28606.985896	More than high school	never	mild	2011-2012	0	2011-2012	638	305	2011-2012	7.3	45.82	23	182.5	0.563	11.7375	0.619	160	2.445	16.85	2.025	208	96	6.89	5.415	0.4185	52.7	0	25.8	7080	male	0.036
88	88	D	C	88	88	D	88	320	2011-2012	62480	1	98	43	Male	Non-Hispanic White	Married	4.12	110055.244549	More than high school	former	moderate	2011-2012	383	2011-2012	3911	309	2011-2012	46.65	168.4	107	2098.5	2.571	49.1025	3.09	575	7.265	32.85	20.495	1024	634.5	28.08	23.73	2.2765	130.15	27.95	28.5	2880	male	0.028
89	89	C	B	89	89	B	89	325	2011-2012	62485	2	101	21	Male	Non-Hispanic Black	Living Alone	0.28	26556.735732	More than high school	never	mild	2011-2012	0	2011-2012	2957	314	2011-2012	11.4	72.535	0	501.5	1.609	33.973	2.1305	404	3.46	112.5	7.455	886	257	13.65	10.3	1.0645	117.15	0	33.3	4120	male	0.011
90	90	C	B	90	90	B	90	327	2011-2012	62487	1	90	65	Male	Other Hispanic	Married	5	11610.446696	High school	now	mild	2011-2012	332	2011-2012	1863	315	2011-2012	15.25	53.745	49	1114.5	2.223	26.5305	2.125	475	5.545	25.15	4.88	607.5	259	15.555	15.19	1.713	113.35	0	25.5	42000	male	338
91	91	C	C	91	91	C	91	344	2011-2012	62504	1	100	30	Female	Other Hispanic	Living Alone	0.39	37131.361742	Less than high school	never	former	2011-2012	0	2011-2012	1060	331	2011-2012	14.35	43.885	1535	4773.5	1.951	24.413	2.378	314	5.9	55.85	4	576	210	16.685	14.59	0.9355	114.6	0	38.9	5760	female	0.03
92	92	D	B	92	92	B	92	349	2011-2012	62509	2	95	60	Female	Non-Hispanic White	Married	1.36	30623.993423	More than high school	never	mild	2011-2012	153	2011-2012	998	336	2011-2012	19.25	34.17	565.5	1565	1.49	12.2285	1.1775	220.5	4.02	33.3	6.03	700.5	154.5	9.37	6.685	0.7105	52.6	0	24.1	2640	female	0.025
93	93	C	B	93	93	B	93	350	2011-2012	62510	1	92	80	Female	Non-Hispanic White	Married	2.64	78020.806152	More than high school	former	mild	2011-2012	101	2011-2012	1105	337	2011-2012	14.15	50.945	33	660.5	1.043	17.9845	1.0595	194	2.705	38.45	5.46	672	222.5	8.145	4.27	0.7895	101.95	0	29.8	1440	female	0.011
94	94	A	A	94	94	A	94	354	2011-2012	62514	2	95	44	Male	Non-Hispanic White	Married	1.19	20188.770976	More than high school	now	heavy	2011-2012	198	2011-2012	2017	341	2011-2012	10.45	72.125	11.5	315	1.0305	15.1865	0.8775	183.5	2.645	117.95	4.255	433.5	165	10.755	7.54	0.7075	80.6	0	33.6	480	male	237
95	95	B	C	95	95	C	95	355	2011-2012	62515	2	94	42	Female	Other Hispanic	Living Alone	0.01	33485.036978	Less than high school	never	former	2011-2012	0	2011-2012	1631	342	2011-2012	13.75	74.48	232	926	1.796	26.8445	1.545	372	8.055	50.05	4.005	1052	290.5	15.21	11.66	0.889	185.2	0	31.6	540	female	0.023
96	96	A	A	96	96	A	96	362	2011-2012	62522	2	94	54	Male	Non-Hispanic White	Divorced	5	25494.618871	More than high school	now	heavy	2011-2012	210	2011-2012	2625	348	2011-2012	12.4	61.575	736	2259	1.585	16.3745	1.4715	217	3.06	13.55	5.3	776	224	7.65	8.255	0.7095	67.25	186	31.2	11760	male	302
97	97	D	D	97	97	D	97	364	2011-2012	62524	1	93	23	Male	Non-Hispanic White	Living Alone	3.67	93129.802737	More than high school	never	mild	2011-2012	39	2011-2012	3625	350	2011-2012	45.75	148.58	1691	4535	3.8005	47.38	3.8925	586	4.745	260.55	13.73	1538.5	560.5	21.6	18.055	2.3995	223.6	7	24	8880	male	0.011
98	98	C	B	98	98	B	98	376	2011-2012	62536	2	92	46	Male	Other Race	Living Alone	5	14347.374047	High school	never	mild	2011-2012	69	2011-2012	2241	362	2011-2012	11.85	97.375	289	1066.5	1.6465	20.241	1.392	355.5	3.92	78.4	10.335	880.5	254	11.175	7.35	1.1875	113.4	0.75	27.5	2220	male	0.087
99	99	C	D	99	99	D	99	388	2011-2012	62548	2	100	57	Male	Other Hispanic	Living Alone	2.64	25922.20279	More than high school	never	never	2011-2012	5	2011-2012	2274	374	2011-2012	22.9	79.465	34.5	7064.5	2.0865	34.425	2.5465	389.5	6.695	46.2	8.05	1293.5	339	17.915	16.22	1.7505	154.7	0	34.2	2640	male	0.016
100	100	B	B	100	100	B	100	392	2011-2012	62552	1	100	41	Female	Non-Hispanic White	Married	4.07	140918.856987	More than high school	now	mild	2011-2012	109	2011-2012	2063	378	2011-2012	15.35	97.86	511	1629.5	1.5305	23.949	1.251	439	3.61	25	5.36	741.5	227	15.13	10.46	0.824	128.8	9.8	22.5	360	female	308
101	101	D	C	101	101	C	101	395	2011-2012	62555	1	100	35	Male	Non-Hispanic Black	Living Alone	1.83	23548.945779	More than high school	never	never	2011-2012	28	2011-2012	3591	381	2011-2012	21.85	140.965	27.5	134	2.502	24.583	1.888	336.5	6.21	191.8	12.41	1256	342	17.475	17.89	1.2755	169.4	0	20.2	7560	male	0.409
102	102	A	B	102	102	A	102	405	2011-2012	62565	2	101	23	Male	Other Race	Living Alone	1.84	15533.829525	More than high school	never	mild	2011-2012	284	2011-2012	2180	391	2011-2012	15.8	72.505	933	2609	1.8985	21.748	1.4775	411	3.265	131.35	6.91	821.5	225	11.84	8.84	1.013	122.85	0	31.7	1040	male	0.072
103	103	D	B	103	103	B	103	411	2011-2012	62571	1	91	32	Female	Non-Hispanic White	Living Alone	3.06	86011.35365	More than high school	never	mild	2011-2012	194	2011-2012	1601	397	2011-2012	13.45	73.545	107	543.5	1.4295	22.727	1.204	338	1.435	142.3	4.5	826.5	212.5	12.43	7.755	1.0005	90.4	0	27.8	1800	female	0.011
104	104	A	D	104	104	C	104	417	2011-2012	62577	1	92	71	Female	Non-Hispanic White	Married	2.04	73326.076054	More than high school	former	mild	2011-2012	519	2011-2012	2542	403	2011-2012	20	91.91	3535.5	8685.5	2.7295	25.738	2.42	382	6.92	83.45	12.785	913	362.5	20.87	7.925	1.4615	83.7	0	35.6	80	female	0.207
105	105	D	D	105	105	D	105	419	2011-2012	62579	2	96	78	Male	Other Race	Married	1.08	13005.47245	More than high school	former	mild	2011-2012	24	2011-2012	3900	405	2011-2012	44.95	92.92	359	2795	2.042	22.8315	2.837	668	2.36	142.1	9.93	1113.5	502.5	16.39	13.37	2.0325	111.6	0	23.8	1920	male	0.019
106	106	C	B	106	106	B	106	427	2011-2012	62587	1	101	73	Male	Non-Hispanic White	Living Alone	1.07	16476.020536	More than high school	former	mild	2011-2012	442	2011-2012	1692	412	2011-2012	11.55	79.61	179	632	2.8765	30.2515	1.763	626.5	9.785	22.6	4.41	1127.5	227	24.89	9.85	0.913	104.3	0	24.8	14160	male	1.39
107	107	B	C	107	107	C	107	428	2011-2012	62588	2	101	21	Male	Non-Hispanic White	Living Alone	0.18	146293.19093	More than high school	now	heavy	2011-2012	190	2011-2012	4090	413	2011-2012	28.4	134.575	135.5	891.5	3.1415	48.371	3.129	1022.5	3.92	30.2	13.435	1395	536.5	47.75	12.74	1.54	192.05	84.25	20.7	2640	male	254
108	108	D	C	108	108	C	108	429	2011-2012	62589	1	90	75	Female	Non-Hispanic White	Divorced	1.89	64435.558603	More than high school	never	mild	2011-2012	77	2011-2012	2040	414	2011-2012	15.1	76.075	70.5	1164.5	2.6825	24.251	2.3215	674.5	8.01	149.2	4.225	2000	258	22.46	17.725	0.942	88.15	4.65	24.8	3360	female	0.011
109	109	C	A	109	109	A	109	433	2011-2012	62593	1	91	72	Female	Non-Hispanic White	Living Alone	2.92	65151.773075	More than high school	never	mild	2011-2012	400	2011-2012	1041	418	2011-2012	12.15	36.375	2124	5202.5	1.04	13.0235	0.954	203.5	1.09	47.25	4.345	320	167.5	6.3	5.295	0.5595	53.05	0	34.5	1920	female	0.011
110	110	C	D	110	110	D	110	435	2011-2012	62595	3	91	28	Female	Other Race	Married	4.32	14954.517784	More than high school	never	moderate	2011-2012	258	2011-2012	1282	420	2011-2012	13.15	46.37	115.5	4292.5	2.0425	25.8395	2.1315	476	4.62	98.85	8.92	829.5	264.5	14.29	11.01	1.061	108.65	0	23.8	480	female	0.017
111	111	B	B	111	111	B	111	441	2011-2012	62601	2	97	65	Male	Non-Hispanic Black	Married	5	9711.587411	More than high school	former	mild	2011-2012	28	2011-2012	1635	426	2011-2012	11.65	67.485	279	3838	2.2165	28.6105	2.331	594	10.25	92.3	8.97	638.5	238	18.54	9.4	0.7205	100.7	0	26.1	2400	male	262
112	112	D	D	112	112	D	112	444	2011-2012	62604	1	102	73	Female	Non-Hispanic White	Living Alone	1.42	80170.534309	More than high school	former	mild	2011-2012	67	2011-2012	1435	429	2011-2012	41.85	100.865	3000	10402.5	2.976	29.416	2.696	453	5.1	209.95	16.29	1304	449	21.21	13.43	1.556	137.5	0	22.2	900	female	0.011
113	113	B	B	113	113	B	113	451	2011-2012	62611	2	95	45	Male	Other Race	Living Alone	1.16	11815.324423	High school	never	never	2011-2012	134	2011-2012	2084	434	2011-2012	20.15	64.955	1.5	497	2.0095	28.119	1.9365	323	2.15	22.75	5.605	822.5	291	11.72	9.12	1.3835	120.55	0	30.7	20560	male	0.087
114	114	A	B	114	114	B	114	459	2011-2012	62619	2	96	80	Male	Non-Hispanic White	Living Alone	3.21	25884.561742	More than high school	now	mild	2011-2012	67	2011-2012	2324	442	2011-2012	15.1	102.23	506	2594	2.523	28.601	2.359	319	6.78	34.15	8.87	1019.5	296.5	12.955	17.42	1.134	134.4	39.45	24.9	480	male	186
115	115	D	D	115	115	D	115	463	2011-2012	62623	2	95	78	Female	Non-Hispanic White	Married	1.57	40869.906755	More than high school	never	never	2011-2012	0	2011-2012	1199	446	2011-2012	15.3	29.69	380.5	1589	2.917	26.449	2.6175	580.5	7.655	210.95	12.805	1428	219.5	22.835	16.48	0.9	88.85	0	26.9	1140	female	0.011
116	116	C	B	116	116	B	116	465	2011-2012	62625	1	92	60	Female	Other Race	Married	5	15896.113669	More than high school	never	moderate	2011-2012	101	2011-2012	835	448	2011-2012	15.55	42.52	1399	3840	1.394	14.2345	1.5055	237.5	0.9	87.85	9.885	526.5	263	8.62	5.29	0.991	68.95	19.15	23.9	3760	female	0.011
117	117	D	D	117	117	D	117	473	2011-2012	62633	2	92	61	Female	Other Race	Married	5	12646.648452	More than high school	never	mild	2011-2012	71	2011-2012	2536	456	2011-2012	47.75	93.805	2409.5	10110.5	2.3945	21.16	2.871	557	9.125	186.95	15.025	1451	682	13.575	14.525	2.9	158.35	0	24	960	female	0.011
118	118	A	B	118	118	B	118	474	2011-2012	62634	2	97	68	Male	Non-Hispanic White	Married	3.06	113009.251918	High school	former	mild	2011-2012	6	2011-2012	2334	457	2011-2012	12.85	64.79	2753	6832	2.0835	27.31	1.964	366	4.145	72.15	5.97	721	246.5	16.735	7.185	1.127	118	12.9	32.6	960	male	83
119	119	C	B	119	119	B	119	482	2011-2012	62642	1	95	30	Male	Non-Hispanic White	Living Alone	0.11	23607.684366	More than high school	never	former	2011-2012	566	2011-2012	3703	465	2011-2012	11.05	108.455	4.5	2068	1.528	29.3465	1.5925	404.5	2.32	36.2	7.55	1905.5	398	11.32	8.745	1.568	139.05	0	26.9	2880	male	0.099
120	120	C	D	120	120	D	120	484	2011-2012	62644	1	95	61	Male	Non-Hispanic Black	Living Alone	1.79	11893.852645	More than high school	former	former	2011-2012	503	2011-2012	3331	467	2011-2012	44.4	183.965	67	303.5	4.318	44.3255	2.574	550.5	5.33	207.4	35.015	1177.5	761	24.51	22.385	2.777	143.7	0	42	2880	male	0.033
121	121	A	A	121	121	A	121	491	2011-2012	62651	1	94	55	Male	Non-Hispanic White	Divorced	2.69	155918.172532	More than high school	former	mild	2011-2012	452	2011-2012	2925	474	2011-2012	8.6	84.975	143	573	2.6275	21.1185	1.1835	349.5	6.5	15.45	4.83	1197.5	187.5	15.19	14.075	0.7865	118.4	32.6	39.5	17040	male	88.5
122	122	B	B	122	122	B	122	492	2011-2012	62652	2	102	46	Male	Other Race	Living Alone	2.44	40575.476948	High school	former	heavy	2011-2012	83	2011-2012	3587	475	2011-2012	19.3	88.18	110.5	856.5	1.2735	24.1805	2.0725	392.5	2.585	61.6	12.93	845	344	16	11.21	1.9975	160.85	0	29.3	24000	male	0.119
123	123	C	B	123	123	B	123	498	2011-2012	62658	1	92	68	Male	Non-Hispanic White	Divorced	2.3	28710.827523	More than high school	former	mild	2011-2012	34	2011-2012	1644	479	2011-2012	10.1	67.4	0	80	2.6125	23.795	1.662	506	6.45	12.2	7.13	1121	316	22.395	13.55	0.847	92.85	0.55	34.5	1800	male	0.011
124	124	B	C	124	124	C	124	504	2011-2012	62664	1	94	64	Male	Non-Hispanic White	Married	3.3	25763.177128	More than high school	former	mild	2011-2012	460	2011-2012	449	484	2011-2012	10.4	63.865	591	2507.5	3.5655	37.9195	3.489	347	9.005	365.7	9.915	852.5	206.5	8.41	6.64	1.0265	58.8	0	39.4	760	male	0.011
125	125	D	B	125	125	C	125	509	2011-2012	62669	2	97	33	Male	Non-Hispanic White	Living Alone	1.35	22249.799905	More than high school	never	never	2011-2012	29	2011-2012	1344	489	2011-2012	17.55	53.66	60.5	349.5	2.325	32.187	2.576	380	9.525	13	4.485	1061	302	20.265	16.77	1.1295	99.25	0	22.5	4200	male	0.027
126	126	C	B	126	126	B	126	514	2011-2012	62674	1	93	33	Female	Non-Hispanic White	Married	1.16	29596.20575	More than high school	never	mild	2011-2012	246	2011-2012	1254	494	2011-2012	6.95	73.715	17	302.5	1.7795	16.29	1.09	229.5	4.3	65.7	2.94	1086	238.5	10.22	9.08	0.837	75.95	0	21.5	240	female	0.011
127	127	D	A	127	127	A	127	517	2011-2012	62677	2	102	30	Female	Other Race	Married	4.76	57971.218225	More than high school	former	moderate	2011-2012	0	2011-2012	1103	497	2011-2012	11.45	57.775	74	487	0.816	19.2165	1.092	240.5	2.38	15.45	4.015	830	207	7.75	6.385	0.8215	73.55	0	27.3	2160	female	0.011
128	128	A	D	128	128	C	128	524	2011-2012	62684	1	92	29	Female	Non-Hispanic White	Married	2.1	83351.284903	More than high school	never	heavy	2011-2012	0	2011-2012	2653	504	2011-2012	19.7	101.09	140.5	2071	1.9365	27.382	2.2935	522.5	4.34	163.05	9.485	1097.5	271	14.665	9.83	1.7095	140.15	30.25	34	360	female	0.105
129	129	D	D	129	129	D	129	525	2011-2012	62685	2	92	36	Male	Other Race	Living Alone	1.89	13443.315161	More than high school	never	never	2011-2012	0	2011-2012	1800	505	2011-2012	16.2	47.785	413	11766	2.0945	42.076	3.3855	645.5	5.715	125.1	6.19	819	361	16.83	13.725	1.4925	174	0	22.5	11520	male	0.02
130	130	A	A	130	130	A	130	534	2011-2012	62694	2	91	37	Male	Non-Hispanic White	Living Alone	0.86	22239.20882	More than high school	former	heavy	2011-2012	426	2011-2012	825	513	2011-2012	15.75	22.415	56	2916	1.0905	12.03	1.402	156.5	2.1	268.25	4.55	246.5	241.5	3.38	4.165	0.9265	36.25	11.15	40.1	12960	male	97.7
131	131	B	D	131	131	D	131	541	2011-2012	62701	2	90	29	Female	Other Hispanic	Living Alone	2.24	31766.413225	More than high school	now	heavy	2011-2012	0	2011-2012	1785	519	2011-2012	17.4	76.105	115	1226.5	1.396	23.099	2.364	400.5	5.365	121.45	7.455	1071.5	388.5	13.405	13.97	1.826	98.6	0	29.9	13320	female	0.132
132	132	C	A	132	132	A	132	544	2011-2012	62704	1	94	80	Male	Other Race	Married	1.59	10878.533019	More than high school	former	former	2011-2012	82	2011-2012	2867	521	2011-2012	13.5	114.71	217	602	1.517	20.155	1.156	223.5	2.555	43.7	8.195	529	238	16.365	8.255	1.164	111.85	0	24.8	420	male	0.099
133	133	A	A	133	133	A	133	546	2011-2012	62706	1	97	39	Female	Non-Hispanic Black	Living Alone	3.7	53077.558906	More than high school	never	mild	2011-2012	0	2011-2012	2185	523	2011-2012	12.4	91.725	10	303.5	1.064	16.532	0.8305	221.5	1.17	13.75	7.19	439	255.5	9.66	6.065	1.142	74.95	0	33.3	240	female	0.05
134	134	C	D	134	134	D	134	548	2011-2012	62708	3	91	52	Male	Other Race	Married	1.34	14187.110343	More than high school	former	former	2011-2012	108	2011-2012	2363	525	2011-2012	22.35	93.795	1265.5	7554.5	2.5515	36.8045	3.257	663.5	6.335	126.45	11.03	1004.5	428.5	23.22	16.075	2.0735	195.1	0.2	21.9	480	male	0.039
135	135	D	D	135	135	D	135	558	2011-2012	62718	1	96	63	Male	Non-Hispanic Black	Living Alone	2.51	6085.921613	More than high school	former	mild	2011-2012	287	2011-2012	2847	535	2011-2012	29.05	63.46	1552.5	6849.5	2.598	31.5715	2.895	369.5	3.755	85.3	15.17	983	450.5	14.655	10.05	1.5355	125.6	23	26.8	2880	male	0.022
136	136	D	A	136	136	B	136	559	2011-2012	62719	1	96	74	Male	Other Hispanic	Living Alone	4.66	15478.305035	Less than high school	never	former	2011-2012	166	2011-2012	1516	536	2011-2012	19.7	51.865	402	3654.5	1.1825	17.1155	1.232	288	0.61	36.4	6.22	559.5	270	11.135	5.815	1.295	84.1	0	27.6	5040	male	0.011
137	137	D	B	137	137	C	137	563	2011-2012	62723	1	97	31	Female	Non-Hispanic White	Married	5	102645.939709	More than high school	never	mild	2011-2012	86	2011-2012	1782	540	2011-2012	17.05	67.56	226.5	697	1.5165	18.073	1.2765	260.5	4.565	16	7.825	784	207	15.455	10.775	0.9015	80.25	0	25.3	1440	female	0.028
138	138	D	D	138	138	D	138	564	2011-2012	62724	2	91	57	Female	Non-Hispanic White	Married	5	189225.431861	More than high school	never	mild	2011-2012	119	2011-2012	1915	541	2011-2012	39.65	82.55	339	3636	2.941	30.85	2.6355	635.5	4.635	88.95	11.38	1042	391	23.975	16.07	1.72	111.3	13.4	26.1	1200	female	0.011
139	139	C	C	139	139	C	139	567	2011-2012	62727	1	95	80	Female	Non-Hispanic White	Married	1.65	48928.4376	More than high school	former	former	2011-2012	2	2011-2012	1265	543	2011-2012	13.05	37.49	285.5	7340	1.384	15.6095	1.4705	281.5	3.345	95.9	7.695	584	185	12.13	5.21	0.876	100.65	0	30.8	2880	female	0.011
140	140	B	B	140	140	B	140	572	2011-2012	62732	2	94	71	Female	Other Race	Married	0.56	19590.328656	High school	former	never	2011-2012	3	2011-2012	1535	548	2011-2012	15.95	59.4	263.5	2186	1.032	17.4135	1.3325	339	4.05	77.9	6.16	577.5	226	8.09	6.375	0.8705	96.55	0	38.8	840	female	0.011
141	141	B	B	141	141	B	141	574	2011-2012	62734	2	99	52	Male	Non-Hispanic Black	Living Alone	0.53	19376.125899	High school	former	moderate	2011-2012	0	2011-2012	1787	549	2011-2012	42.15	113.98	157	508	1.7365	23.2125	1.7685	639.5	2.79	96.3	9.285	1858.5	504.5	25.315	13.7	2.097	130.1	11.15	33.9	10800	male	0.634
142	142	D	A	142	142	A	142	577	2011-2012	62737	2	92	58	Male	Other Race	Married	0.7	10676.360686	Less than high school	former	mild	2011-2012	13	2011-2012	1144	552	2011-2012	9.9	41.45	127	3433.5	1.1265	14.2675	1.252	289	3.925	139.7	3.605	477.5	155.5	8.82	7.185	0.801	84.65	0	23.6	17760	male	0.217
143	143	B	B	143	143	B	143	584	2011-2012	62744	2	91	37	Male	Other Hispanic	Married	2.6	45119.517495	More than high school	never	moderate	2011-2012	0	2011-2012	1672	559	2011-2012	10.7	81.305	572.5	777	1.69	22.099	2.1885	395	2.34	297.85	7.45	1176	269	11.55	8.405	0.9725	130.95	0	33.9	4080	male	0.046
144	144	C	D	144	144	D	144	585	2011-2012	62745	2	100	71	Female	Non-Hispanic Black	Married	1.63	13095.132048	High school	never	former	2011-2012	4	2011-2012	1538	560	2011-2012	15.8	51.435	52	533.5	1.9755	25.6205	2.147	481	4.685	92	9.405	737.5	294	15.17	19.26	1.9265	108.15	0	29.2	3880	female	0.011
145	145	B	C	145	145	B	145	587	2011-2012	62747	2	93	52	Male	Non-Hispanic Black	Married	2.78	19872.734197	More than high school	never	heavy	2011-2012	2	2011-2012	1937	562	2011-2012	13.9	57.065	615	1507	1.8375	24.5795	2.533	355.5	3.365	120.9	7.12	954	329.5	9.535	8.62	1.0315	133.5	46.8	28.8	960	male	0.023
146	146	D	C	146	146	C	146	589	2011-2012	62749	1	96	48	Male	Non-Hispanic Black	Married	5	22735.178265	High school	former	never	2011-2012	71	2011-2012	2234	564	2011-2012	27.4	100.135	107	3920.5	1.597	23.767	3.09	371.5	0.905	104.95	14.185	985	492	19.605	10.575	2.14	61.25	0	28	1200	male	0.021
147	147	A	B	147	147	A	147	601	2011-2012	62761	2	102	68	Male	Other Race	Married	1.97	12562.386395	More than high school	never	heavy	2011-2012	195	2011-2012	2820	575	2011-2012	9.5	68.655	498	1415.5	2.611	28.797	3.148	294	5.32	53.55	7.72	810	220.5	13.655	7.335	0.646	122	29.75	37.6	8760	male	48.9
148	148	A	D	148	148	D	148	603	2011-2012	62763	1	94	29	Male	Non-Hispanic White	Married	5	116248.869259	More than high school	now	heavy	2011-2012	0	2011-2012	4255	577	2011-2012	26.55	102.145	148	4503	2.85	41.636	3.742	729	5.18	173.05	8.515	1215.5	491.5	17.085	15.72	2.1915	156.7	89.9	31.8	3560	male	10
149	149	A	A	149	149	A	149	611	2011-2012	62771	2	99	30	Male	Non-Hispanic Black	Living Alone	0.75	22291.478781	High school	now	mild	2011-2012	29	2011-2012	2887	584	2011-2012	6.05	76.805	26.5	210.5	1.092	17.2515	1.097	218.5	1.88	52.4	5.05	692.5	130	15.61	6.655	0.585	95.35	96.45	27.4	1260	male	251
150	150	B	B	150	150	B	150	612	2011-2012	62772	1	93	46	Female	Other Race	Living Alone	5	31080.287607	More than high school	former	mild	2011-2012	167	2011-2012	1721	585	2011-2012	12.55	99.965	191	3315.5	1.015	19.603	1.164	260	2.685	35.45	8.72	565	304.5	9.345	9.84	1.1485	91.45	8.7	38.1	720	female	0.011
151	151	C	B	151	151	B	151	617	2011-2012	62777	2	92	28	Male	Other Race	Living Alone	1.93	18722.519921	More than high school	never	moderate	2011-2012	94	2011-2012	2008	588	2011-2012	10.25	58.535	1344	3820	1.307	20.9245	1.9305	253	4.875	75.3	6.845	363.5	249	8.31	9.105	0.9095	118.65	58.85	25.4	2060	male	0.052
152	152	B	B	152	152	B	152	624	2011-2012	62784	3	92	31	Male	Other Hispanic	Married	1.49	46646.692487	More than high school	never	heavy	2011-2012	127	2011-2012	2312	595	2011-2012	12.5	125.595	256.5	922.5	1.975	38.0055	2.4705	464	3.135	15.95	12.08	1373	330.5	15.915	10.61	1.376	171.8	46.8	36.4	1800	male	0.035
153	153	D	D	153	153	D	153	627	2011-2012	62787	1	96	21	Female	Other Race	Living Alone	5	12800.154398	More than high school	never	never	2011-2012	43	2011-2012	2526	598	2011-2012	28.6	144.26	488	1623.5	2.494	20.46	1.4765	619.5	3.435	159.1	14.9	1476	363.5	24.27	10.515	1.6075	147.75	0	22.5	480	female	0.031
154	154	D	C	154	154	D	154	628	2011-2012	62788	2	94	35	Male	Other Race	Living Alone	0.73	36924.956604	Less than high school	never	former	2011-2012	59	2011-2012	3251	599	2011-2012	25.05	105.395	28	352.5	3.418	47.7165	4.1835	792	10.37	39.8	4.4	1806.5	393.5	33.135	20.935	1.3705	195.35	28.1	22.6	8520	male	0.033
155	155	B	A	155	155	A	155	629	2011-2012	62789	2	101	26	Female	Other Race	Living Alone	2.2	18556.498474	More than high school	never	never	2011-2012	26	2011-2012	813	600	2011-2012	4.45	31.69	106.5	456.5	0.701	5.933	0.365	182	1.525	24.65	2.075	484.5	126	6.14	4.93	0.537	70.7	0	31.8	1560	female	0.109
156	156	A	B	156	156	B	156	633	2011-2012	62793	1	95	72	Male	Non-Hispanic White	Married	5	90661.31559	More than high school	former	never	2011-2012	1	2011-2012	1973	604	2011-2012	10.1	79.885	8	330.5	3.099	21.1135	2.087	318.5	8.385	9.35	7.96	1491	312	12.08	14.795	1.027	164.85	0	29.9	120	male	0.02
157	157	C	A	157	157	A	157	634	2011-2012	62794	1	96	45	Female	Non-Hispanic Black	Living Alone	2.17	19558.756904	More than high school	never	mild	2011-2012	47	2011-2012	932	605	2011-2012	10.25	39.195	198	447	0.836	12.3045	1.047	184.5	1.72	59.7	4.8	496	192	6.73	7.425	0.859	63.9	0	29	3600	female	0.011
158	158	C	A	158	158	A	158	637	2011-2012	62797	2	101	24	Female	Other Race	Living Alone	1.84	20416.10433	More than high school	never	moderate	2011-2012	0	2011-2012	1247	608	2011-2012	6	34.04	50.5	356	0.834	6.9205	0.497	126	1.255	79.4	3.24	725.5	106.5	5.915	4.195	0.615	48.5	0	24.8	2100	female	0.046
159	159	B	C	159	159	B	159	638	2011-2012	62798	1	90	50	Male	Other Hispanic	Married	1.57	27670.554468	High school	now	heavy	2011-2012	143	2011-2012	2864	609	2011-2012	15.4	98.865	591.5	3920.5	2.188	24.058	2.394	414.5	4.075	108.1	10.685	1079.5	308.5	15.87	7.975	1.13	129.8	0	25.8	4080	male	3.02
160	160	D	C	160	160	C	160	643	2011-2012	62803	1	98	34	Female	Non-Hispanic White	Married	3.15	71525.773464	More than high school	former	mild	2011-2012	286	2011-2012	1571	614	2011-2012	15.75	69.63	29.5	270	2.82	23.0265	1.555	406	3.77	59.2	6.34	1074	266.5	12.27	8.755	1.074	95.5	0	22.6	1200	female	0.033
161	161	C	D	161	161	D	161	644	2011-2012	62804	2	95	69	Male	Non-Hispanic White	Married	5	98855.488943	More than high school	never	mild	2011-2012	142	2011-2012	2895	615	2011-2012	27.05	123.67	868	14166	3.433	33.2365	2.84	459.5	6.86	97.1	18.84	1336.5	470.5	24.44	18.27	2.153	139.2	20.65	30.8	1560	male	0.011
162	162	C	C	162	162	C	162	645	2011-2012	62805	3	90	41	Female	Non-Hispanic Black	Living Alone	4.1	21044.744151	More than high school	never	never	2011-2012	3	2011-2012	1633	616	2011-2012	29.1	53.755	178.5	787.5	1.3425	21.088	1.788	495	1.28	65.45	5.29	958	358	18.59	8.82	1.529	100.45	0	27.2	2040	female	0.038
163	163	A	C	163	163	C	163	647	2011-2012	62807	1	91	67	Male	Non-Hispanic White	Married	4.15	120347.630506	More than high school	former	mild	2011-2012	5	2011-2012	1774	618	2011-2012	26.8	75.5	6	1290.5	1.8285	24.1365	1.6395	390.5	4.46	166.35	10.11	1286	404	21.695	10.895	1.2135	97.05	0	30.8	7200	male	2.65
164	164	A	A	164	164	A	164	651	2011-2012	62811	2	99	40	Female	Non-Hispanic Black	Living Alone	2.69	18731.627868	More than high school	never	heavy	2011-2012	4	2011-2012	1521	622	2011-2012	6.25	67.62	12	389	1.282	21.9235	1.662	214	2.99	42.15	5.48	418.5	158.5	9.29	5.38	0.757	64.85	0	37	600	female	0.161
165	165	C	A	165	165	A	165	653	2011-2012	62813	1	94	71	Male	Non-Hispanic White	Living Alone	1.16	14397.395601	More than high school	former	mild	2011-2012	306	2011-2012	1392	624	2011-2012	14.55	55.47	524	1508	1.743	20.4665	1.3085	273	2.955	51.9	2.8	685	239	10.455	9.785	0.836	89.5	3.9	27.6	1080	male	0.011
166	166	A	B	166	166	A	166	656	2011-2012	62816	2	101	23	Male	Other Race	Living Alone	1.38	15564.966804	More than high school	now	heavy	2011-2012	9	2011-2012	2345	627	2011-2012	7.15	100.935	37.5	210	1.913	37.439	2.168	348.5	4.26	11.15	5.75	491.5	273.5	14.09	14.595	0.9545	168.45	44.65	22.6	400	male	51.7
167	167	D	D	167	167	D	167	659	2011-2012	62819	1	91	59	Female	Non-Hispanic White	Married	2.17	141856.211353	More than high school	never	mild	2011-2012	320	2011-2012	2716	630	2011-2012	21.3	114.39	162	757.5	2.7765	17.14	1.9275	434	5.51	78.15	9.725	1140.5	333	15.89	12.9	1.3195	103.9	15.6	21.2	2160	female	0.022
168	168	D	B	168	168	B	168	662	2011-2012	62822	1	91	33	Male	Non-Hispanic White	Living Alone	1.38	118127.710351	More than high school	never	mild	2011-2012	506	2011-2012	2142	633	2011-2012	22	51.525	1989	10563	1.939	15.5895	1.332	552.5	0.5	66.65	9.97	648.5	350.5	14.09	6.025	1.3745	72.95	56.35	25.1	1560	male	0.018
169	169	C	C	169	169	C	169	664	2011-2012	62824	2	101	40	Female	Non-Hispanic Black	Married	4.03	29084.152013	More than high school	never	never	2011-2012	0	2011-2012	1758	635	2011-2012	16.9	124.355	91	1014.5	1.419	35.3075	1.9345	382.5	1.73	99.05	17.455	841.5	391	10.08	10.425	1.425	110.2	0	34.8	12060	female	0.011
170	170	B	A	170	170	A	170	678	2011-2012	62838	2	99	44	Female	Non-Hispanic Black	Living Alone	1.16	19091.502506	More than high school	now	heavy	2011-2012	71	2011-2012	1342	648	2011-2012	5.05	42.365	160.5	335.5	0.598	11.0415	0.8045	68.5	1.425	7.05	2.085	271.5	90	6.93	6.51	0.4515	58.1	0	22.3	840	female	276
171	171	B	B	171	171	B	171	688	2011-2012	62848	1	98	38	Male	Non-Hispanic Black	Living Alone	1.61	25293.081507	More than high school	never	moderate	2011-2012	10	2011-2012	3406	656	2011-2012	29.85	100.66	597.5	2539	1.6575	21.065	1.8275	453.5	3.63	69.5	9.05	1053	279	12.56	11.635	1.2065	110.5	40.5	25.6	760	male	0.017
172	172	B	C	172	172	B	172	689	2011-2012	62849	1	96	40	Female	Non-Hispanic Black	Married	5	19193.852226	More than high school	never	mild	2011-2012	77	2011-2012	3058	657	2011-2012	16.75	110.325	59	2334.5	1.396	23.3935	1.5175	436.5	1.82	38.35	6.71	800.5	244.5	13.495	8.805	1.0095	128.35	0	68.7	960	female	0.092
173	173	C	D	173	173	D	173	695	2011-2012	62855	2	91	47	Female	Non-Hispanic White	Divorced	5	148052.525251	More than high school	never	former	2011-2012	127	2011-2012	2692	663	2011-2012	21.3	136.53	744.5	5097	2.944	30.248	2.033	549.5	5.735	147.1	12.02	1645.5	367.5	17.505	14.285	1.232	129.45	0	38	9360	female	0.011
174	174	A	D	174	174	C	174	699	2011-2012	62859	2	95	53	Female	Non-Hispanic Black	Divorced	1.41	18803.458224	More than high school	former	mild	2011-2012	267	2011-2012	2428	667	2011-2012	20.05	109.835	586	1910	2.3395	30.1575	2.5595	314.5	2.425	44.1	23.65	931.5	461	15.21	11.095	1.917	130.1	0	34.9	120	female	0.13
175	175	C	C	175	175	C	175	701	2011-2012	62861	1	95	80	Female	Non-Hispanic White	Married	1.88	66823.228048	More than high school	former	former	2011-2012	430	2011-2012	1352	669	2011-2012	19.85	60.485	3085	10912.5	2.179	26.2745	2.2165	221	2.495	88.8	6.625	717.5	318.5	9.89	9.635	1.0105	130.35	0	18.4	240	female	0.011
176	176	A	B	176	176	A	176	704	2011-2012	62864	1	94	57	Female	Non-Hispanic White	Living Alone	0.32	32334.772002	More than high school	now	mild	2011-2012	0	2011-2012	1685	672	2011-2012	11.2	40.01	29.5	75	1.79	13.063	1.7325	242.5	5.385	17.6	1.97	867.5	194	11.015	9.605	0.6095	54.8	0	29.9	1200	female	407
177	177	B	D	177	177	D	177	711	2011-2012	62871	2	92	48	Male	Other Race	Married	4.59	12886.461592	More than high school	former	mild	2011-2012	0	2011-2012	2734	678	2011-2012	16.15	106.91	166.5	1494.5	2.0605	42.9685	2.162	566.5	7.35	69.4	15.14	1313	440.5	18.045	17.08	2.128	244.55	34.3	24.6	240	male	0.033
178	178	A	A	178	178	A	178	715	2011-2012	62875	1	99	46	Female	Non-Hispanic White	Divorced	2.81	101788.674762	More than high school	now	heavy	2011-2012	87	2011-2012	1559	681	2011-2012	13.25	49.59	42	421	0.933	12.316	1.059	173.5	2.815	13.15	3.465	484	137.5	10.47	5.53	0.587	46.7	0	34.7	1200	female	208
179	179	A	B	179	179	A	179	716	2011-2012	62876	1	91	74	Female	Non-Hispanic White	Living Alone	3.67	64182.95787	More than high school	never	mild	2011-2012	254	2011-2012	1040	682	2011-2012	13.4	33.675	62.5	466.5	1.7985	15.4185	1.094	335	4.115	25.65	3.425	648.5	201	11.615	10.275	0.86	82.3	0	33.5	360	female	0.093
180	180	C	C	180	180	C	180	720	2011-2012	62880	1	94	64	Female	Non-Hispanic White	Married	1.52	120111.495123	More than high school	never	former	2011-2012	368	2011-2012	1909	686	2011-2012	27.95	84.79	193	4385.5	2.1535	15.076	1.7145	547.5	2.095	65.95	10.845	994.5	362.5	11.155	7.595	1.6055	68.15	0	26.4	360	female	0.011
181	181	C	C	181	181	C	181	726	2011-2012	62886	1	103	21	Male	Non-Hispanic Black	Living Alone	1.95	16963.869897	More than high school	now	mild	2011-2012	0	2011-2012	1978	692	2011-2012	24.1	221.43	24	416.5	2.9695	46.3105	3.346	1046	5.925	34.25	23.525	1330	464	23.17	26.645	2.219	136.35	18.55	20.9	5160	male	337
182	182	A	B	182	182	B	182	727	2011-2012	62887	2	101	62	Female	Non-Hispanic Black	Living Alone	0.2	11982.125462	More than high school	now	heavy	2011-2012	71	2011-2012	2874	693	2011-2012	11.75	78.785	33	291	1.373	14.6555	1.366	281	4.535	58.4	3.595	724	220	9.935	11.12	1.1525	103.8	99.7	28.8	3280	female	459
183	183	B	B	183	183	A	183	732	2011-2012	62892	2	95	50	Male	Non-Hispanic Black	Living Alone	0.79	18491.00599	More than high school	now	former	2011-2012	1082	2011-2012	3502	698	2011-2012	12.6	85.73	125.5	617.5	1.5785	31.5515	1.4785	458	3.055	13.95	5.22	1378.5	264.5	15.565	10.725	1.0265	143.7	0	28.5	20400	male	451
184	184	A	D	184	184	D	184	735	2011-2012	62895	1	93	33	Male	Non-Hispanic White	Married	5	81914.532146	More than high school	never	mild	2011-2012	239	2011-2012	3200	701	2011-2012	22.6	170.385	147	6692	3.1345	42.251	3.874	564	10.59	64.3	14.24	1653.5	416.5	20.79	26.25	1.8185	225.85	0	29.7	40	male	74.1
185	185	A	C	185	185	B	185	738	2011-2012	62898	2	97	24	Female	Non-Hispanic Black	Married	2.38	22284.590536	High school	former	mild	2011-2012	0	2011-2012	1594	704	2011-2012	8.95	80.05	28.5	266.5	1.529	20.34	1.141	325.5	5.34	13.8	7.835	1113	214.5	13.36	13.66	2.379	199.1	0	30.5	1480	female	15.5
186	186	C	A	186	186	A	186	740	2011-2012	62900	2	95	68	Female	Non-Hispanic Black	Living Alone	2.69	8949.073879	More than high school	never	former	2011-2012	26	2011-2012	1494	706	2011-2012	8	59.055	46.5	2190.5	1.3275	12.548	0.833	301.5	3.535	30.85	5.305	844	147.5	11.66	6.25	0.6155	59.25	0	31.3	960	female	0.025
187	187	D	A	187	187	A	187	741	2011-2012	62901	1	101	64	Female	Other Race	Married	5	12115.082932	More than high school	never	never	2011-2012	99	2011-2012	1027	707	2011-2012	13.1	28.18	100	744	1.1285	7.578	0.7955	212.5	3.035	116.8	6.635	848.5	173	6.595	4.595	0.7755	39.75	0	25.1	2400	female	0.033
188	188	B	D	188	188	C	188	756	2011-2012	62916	2	103	22	Male	Other Race	Living Alone	0.79	38922.114085	More than high school	never	heavy	2011-2012	266	2011-2012	1932	721	2011-2012	33.1	55.81	190.5	6306.5	2.2225	15.3665	1.9565	809	3.735	256.95	9.595	1041.5	368.5	16.085	10.165	1.29	143.3	0	31.7	960	male	0.011
189	189	C	D	189	189	D	189	758	2011-2012	62918	2	95	25	Male	Non-Hispanic Black	Living Alone	1.08	18151.137608	More than high school	now	heavy	2011-2012	0	2011-2012	3228	723	2011-2012	18.65	131.385	104.5	391.5	2.4625	42.0125	3.305	671.5	4.025	626.25	12.785	2911.5	462	17.505	11.445	1.7925	162.55	20.45	24	4800	male	165
190	190	C	B	190	190	B	190	762	2011-2012	62922	3	91	31	Female	Non-Hispanic White	Living Alone	2.57	92234.66957	More than high school	former	heavy	2011-2012	302	2011-2012	2317	727	2011-2012	16.85	93.125	101	1279.5	1.7705	20.084	1.0775	402	3.865	32.55	8.145	738.5	295.5	15.22	10.695	1.138	83.4	0	22.7	2600	female	17.6
191	191	C	B	191	191	B	191	767	2011-2012	62927	2	91	63	Male	Non-Hispanic White	Married	5	141933.339512	More than high school	never	never	2011-2012	121	2011-2012	2004	732	2011-2012	16.1	95.335	1	161.5	2.544	24.84	1.9	496	6.38	22.95	8.565	1089.5	252	25.425	12.755	1.351	97.05	0	30.8	2400	male	0.011
192	192	B	C	192	192	C	192	768	2011-2012	62928	2	90	43	Female	Non-Hispanic Black	Living Alone	0.84	14790.435937	High school	former	former	2011-2012	92	2011-2012	1444	733	2011-2012	11.3	79.435	161	597	1.849	15.7865	1.4205	270.5	4.55	149.8	4.97	1274.5	242.5	8.375	8.95	1.0555	112.35	0	33.5	6240	female	0.124
193	193	A	B	193	193	B	193	770	2011-2012	62930	1	102	23	Male	Other Race	Living Alone	0.67	44160.926598	More than high school	never	heavy	2011-2012	142	2011-2012	2375	735	2011-2012	11.65	69.875	989	3166	2.6875	28.6175	2.288	574.5	6.71	129.6	4.77	1067	241.5	22.165	14.365	0.982	146.8	0	31.2	480	male	0.048
194	194	B	B	194	194	B	194	777	2011-2012	62937	1	99	63	Female	Non-Hispanic Black	Married	1.63	10598.2543	More than high school	never	mild	2011-2012	53	2011-2012	1142	741	2011-2012	9.05	77.915	81	587	1.477	21.239	1.3425	188.5	6.095	64.6	8.99	836	241.5	9.41	8.285	0.831	110.6	0	37.6	2400	female	0.097
195	195	D	D	195	195	D	195	779	2011-2012	62939	1	102	38	Male	Other Hispanic	Living Alone	1.41	49173.131788	More than high school	never	moderate	2011-2012	29	2011-2012	7247	743	2011-2012	36.7	287.87	106	1695.5	3.476	100.8405	5.643	1141.5	22.17	29.55	23.38	2420.5	699.5	34.295	28.205	2.7205	288.7	14.05	21.8	22080	male	0.121
196	196	B	D	196	196	D	196	780	2011-2012	62940	1	90	62	Male	Non-Hispanic Black	Married	4.34	10072.791483	More than high school	former	mild	2011-2012	201	2011-2012	1919	744	2011-2012	36.4	73.915	3294.5	17369	3.8215	54.666	5.736	803.5	9.84	175.85	11.65	1203.5	605.5	31.36	18.21	2.4875	185.55	40.55	24.1	960	male	0.047
197	197	C	C	197	197	C	197	785	2011-2012	62945	1	96	48	Female	Non-Hispanic Black	Married	4.9	19426.955733	More than high school	never	moderate	2011-2012	130	2011-2012	2371	748	2011-2012	21.55	97.54	64.5	3242.5	1.841	27.0755	1.748	487.5	2.045	72.8	11.465	921	307	16.21	7.85	1.4385	129.75	31.2	28.1	1520	female	0.034
198	198	A	C	198	198	B	198	791	2011-2012	62951	1	96	23	Female	Non-Hispanic Black	Living Alone	5	17388.543575	More than high school	former	moderate	2011-2012	58	2011-2012	3170	753	2011-2012	14.55	97.955	32	484.5	1.434	29.3795	2.1415	284.5	4.47	56.8	6.67	1249.5	288	15.565	10.92	0.954	112.6	21.8	41	4600	female	0.99
199	199	D	A	199	199	A	199	792	2011-2012	62952	3	90	20	Male	Other Race	Living Alone	3.7	10866.006067	More than high school	never	never	2011-2012	47	2011-2012	1925	754	2011-2012	11.35	42.15	328	1035.5	1.203	17.044	1.185	285.5	1.6	41	2.81	764.5	250	10.725	9.61	1.389	150.35	0	22.4	760	male	0.025
200	200	D	D	200	200	D	200	795	2011-2012	62955	2	99	31	Female	Non-Hispanic White	Married	5	81170.917712	More than high school	never	never	2011-2012	56	2011-2012	2925	757	2011-2012	23.95	110.355	38.5	4118	1.9485	34.718	3.0825	722.5	5.745	26.4	14.92	1524	376.5	17.21	13.485	1.5515	114.35	0	18.3	2880	female	0.011
201	201	B	A	201	201	A	201	807	2011-2012	62967	1	100	36	Male	Non-Hispanic Black	Living Alone	5	28895.579143	High school	former	heavy	2011-2012	166	2011-2012	1232	768	2011-2012	4.75	26.315	41	259	0.939	11.37	0.697	235	1.27	8.95	1.575	462.5	142.5	6.065	3.455	0.511	67.6	37.2	22.2	2960	male	271
202	202	C	C	202	202	C	202	811	2011-2012	62971	1	91	53	Male	Non-Hispanic White	Married	5	178639.415011	More than high school	never	mild	2011-2012	663	2011-2012	3586	771	2011-2012	19.65	137.78	2101.5	6109.5	2.886	31.999	1.668	493	4.63	86.3	10.6	1058.5	340	18.555	13.89	1.5325	146.45	5.6	37.9	2520	male	0.011
203	203	D	D	203	203	D	203	814	2011-2012	62974	2	94	30	Male	Non-Hispanic White	Living Alone	5	91060.136414	More than high school	never	mild	2011-2012	781	2011-2012	2090	774	2011-2012	22.85	51.715	111.5	3071.5	3.607	32.463	2.8715	555	4.255	152.3	6.555	1220.5	456.5	20.375	13.97	1.4245	122.5	0	23.3	10560	male	0.037
204	204	C	A	204	204	A	204	819	2011-2012	62979	3	92	68	Female	Non-Hispanic White	Married	1.13	54427.336747	More than high school	now	former	2011-2012	77	2011-2012	863	779	2011-2012	8.1	27.525	62.5	434.5	1.1235	10.606	0.754	167.5	2.58	6.55	1.69	497.5	171.5	5.985	3.83	0.767	34	0	23.6	1920	female	387
205	205	B	D	205	205	D	205	822	2011-2012	62982	1	97	66	Female	Non-Hispanic White	Living Alone	1.16	54110.530387	More than high school	former	mild	2011-2012	201	2011-2012	1247	781	2011-2012	11.3	41.955	14	1211.5	2.1185	22.603	1.745	529	6.4	86.4	8.71	822	290.5	18.825	11.285	1.7875	87.2	5.45	33.6	400	female	0.011
206	206	D	D	206	206	D	206	825	2011-2012	62985	1	102	68	Male	Other Race	Married	2.72	11750.838884	More than high school	former	mild	2011-2012	213	2011-2012	3630	784	2011-2012	45.2	153.77	1954	5010	3.084	32.8235	2.8725	618	11.11	273.1	10.755	1413.5	677.5	30.5	31.815	3.553	172.6	10.8	27.1	8640	male	0.024
207	207	D	C	207	207	C	207	830	2011-2012	62990	1	97	79	Male	Non-Hispanic White	Married	3.97	90534.066519	More than high school	former	mild	2011-2012	8	2011-2012	1822	789	2011-2012	33.15	49.255	149.5	2178.5	2.3585	27.37	2.7895	649	4.84	104.45	5.45	1060	387	23.195	14.04	1.54	118.15	0	23.3	2520	male	0.011
208	208	C	B	208	208	B	208	831	2011-2012	62991	1	100	24	Male	Non-Hispanic White	Married	2.97	132839.525748	More than high school	never	mild	2011-2012	291	2011-2012	4010	790	2011-2012	23.55	118.645	21.5	561.5	2.635	27.9665	1.289	823.5	5.33	25.2	9.8	1477	310.5	36.475	11.79	1.3185	149.05	0	24.3	1200	male	1.16
209	209	B	C	209	209	C	209	837	2011-2012	62997	2	96	60	Male	Non-Hispanic White	Married	0.95	29829.95179	More than high school	never	mild	2011-2012	0	2011-2012	1061	796	2011-2012	15.55	61.7	7	257	1.8555	24.18	2.432	398.5	8.51	63.55	15.59	854.5	311.5	22.36	17.795	1.629	97.25	0	36.4	720	male	0.025
210	210	C	B	210	210	B	210	844	2011-2012	63004	2	92	38	Female	Other Race	Married	5	13287.186355	More than high school	former	mild	2011-2012	79	2011-2012	2128	803	2011-2012	10.65	50.54	188	2209	1.2635	11.6485	1.129	262.5	2.53	57.8	5.615	808	196.5	7.57	5.225	0.844	60.75	10.9	18.5	160	female	0.011
211	211	D	B	211	211	B	211	847	2011-2012	63007	1	95	80	Male	Non-Hispanic White	Married	2.38	49762.054694	More than high school	never	former	2011-2012	9	2011-2012	2276	806	2011-2012	12.65	54.915	181.5	1082	2.0215	21.3465	1.7455	442.5	5.18	119.05	8.26	1083.5	270	19.495	10.695	1.2435	79.3	0	20.7	600	male	0.011
212	212	D	D	212	212	D	212	852	2011-2012	63012	1	91	65	Male	Non-Hispanic White	Married	4.76	120347.630506	More than high school	former	mild	2011-2012	594	2011-2012	2369	811	2011-2012	18.45	96.485	114.5	1120	3.2115	30.411	2.9105	575	7.085	87.55	13.33	1422	352	14.785	15.425	1.321	152.65	25.55	26.7	4800	male	0.011
213	213	D	A	213	213	A	213	853	2011-2012	63013	1	102	65	Male	Other Race	Married	5	11750.838884	More than high school	never	mild	2011-2012	195	2011-2012	1994	812	2011-2012	15.9	81	61.5	466.5	1.3265	17.5765	0.876	304.5	1.975	26.85	4.71	834.5	202	13.47	7.545	1.0805	92.3	0	22.2	2880	male	0.022
214	214	B	D	214	214	C	214	855	2011-2012	63015	1	91	65	Male	Other Race	Married	2.64	118848.614941	More than high school	now	former	2011-2012	1006	2011-2012	2128	814	2011-2012	24.9	96.335	384.5	1171	4.7445	25.9475	1.8595	594	8.135	27.05	6	1707.5	418	21.91	15.185	1.635	171.4	0.1	23.7	480	male	271
215	215	C	C	215	215	C	215	859	2011-2012	63019	2	93	65	Female	Other Hispanic	Divorced	0.87	10662.230581	More than high school	never	never	2011-2012	77	2011-2012	1662	818	2011-2012	21.8	40.995	1091.5	4082	1.4	27.4405	2.302	368.5	0.91	97.5	6.24	471	277.5	10.785	7.275	0.9045	105	0	26	480	female	0.02
216	216	C	B	216	216	B	216	863	2011-2012	63023	1	91	25	Male	Non-Hispanic White	Living Alone	0.92	126759.886775	More than high school	former	heavy	2011-2012	0	2011-2012	1300	822	2011-2012	18.3	69.23	214	1128.5	1.4455	12.378	1.1435	216.5	3.07	53.95	13.2	965.5	304.5	9.045	8.735	1.471	45.35	0	22.4	11700	male	116
217	217	D	D	217	217	D	217	866	2011-2012	63026	1	99	31	Female	Non-Hispanic White	Married	5	56471.452044	More than high school	never	moderate	2011-2012	143	2011-2012	2321	825	2011-2012	19.95	115.79	9	197.5	2.7285	38.1115	3.0245	378	4.45	30.4	13.62	1533.5	432.5	14.815	12.58	1.508	164.85	0	21.2	360	female	0.011
218	218	C	D	218	218	D	218	873	2011-2012	63033	1	91	45	Male	Non-Hispanic White	Married	5	158780.137655	More than high school	never	mild	2011-2012	346	2011-2012	4228	832	2011-2012	33.25	148.115	47.5	4409.5	3.0195	30.511	2.874	374	4.95	140.6	14.8	1126.5	581	24.325	19.115	2.5245	125.25	17.9	30.8	3480	male	0.011
219	219	B	D	219	219	D	219	884	2011-2012	63044	1	93	35	Male	Non-Hispanic White	Living Alone	5	94360.361124	More than high school	never	mild	2011-2012	162	2011-2012	3938	843	2011-2012	37.25	208.055	1401	4009.5	2.244	43.5065	3.03	565	6.405	196.2	17.03	1166	628.5	26.17	32.915	3.7685	241.5	16.2	37.3	2400	male	0.04
220	220	D	C	220	220	C	220	890	2011-2012	63050	1	96	24	Male	Non-Hispanic Black	Living Alone	1.8	12075.509308	More than high school	never	mild	2011-2012	0	2011-2012	2257	849	2011-2012	44.9	39.215	767	3128	1.5195	27.578	2.0685	958	1.99	152.95	11.07	703	525.5	24.215	12.34	2.231	149.75	0	27.3	2840	male	0.026
221	221	D	B	221	221	C	221	891	2011-2012	63051	2	96	30	Male	Other Race	Married	5	23911.071969	More than high school	never	heavy	2011-2012	32	2011-2012	1979	850	2011-2012	19.1	28.595	810	3909	1.732	16.3825	2.0135	538.5	3.305	173.6	4.315	1137	297	11.78	10.375	1.3095	75.4	0	24.9	480	male	0.016
222	222	B	C	222	222	B	222	896	2011-2012	63056	2	101	21	Male	Other Race	Living Alone	1.1	16091.373745	More than high school	never	never	2011-2012	52	2011-2012	2008	855	2011-2012	25.85	58.77	522	2184	2.2815	11.8945	1.7955	430.5	3.95	58.05	7.5	1488	340.5	13.54	10.165	1.4585	109.3	0	18.9	200	male	0.051
223	223	D	C	223	223	C	223	897	2011-2012	63057	1	98	29	Male	Non-Hispanic White	Living Alone	2.6	44574.41704	More than high school	never	mild	2011-2012	127	2011-2012	2819	856	2011-2012	20.55	94.165	218.5	648	2.93	36.0115	1.995	567.5	7.28	14.45	5.19	1229	281	18.9	14.055	1.087	108.05	0	20.8	8160	male	0.199
224	224	B	D	224	224	C	224	904	2011-2012	63064	2	95	61	Male	Non-Hispanic Black	Living Alone	1.07	7233.371983	Less than high school	now	mild	2011-2012	26	2011-2012	3230	863	2011-2012	19.95	161.32	51	1112	2.9005	28.48	2.7075	460	6.24	236.3	10.705	2455	346.5	15.74	15.585	1.5105	152.9	0	18.7	700	male	65.9
225	225	A	B	225	225	B	225	911	2011-2012	63071	1	98	53	Female	Non-Hispanic Black	Living Alone	1.72	20266.431761	More than high school	never	moderate	2011-2012	190	2011-2012	1487	870	2011-2012	14.1	57.46	23.5	1918.5	1.4855	13.0385	1.128	264	1.805	181.7	4.56	737	242	9.26	7.875	0.998	66.7	30.25	29.9	600	female	0.034
226	226	A	C	226	226	C	226	916	2011-2012	63076	2	99	53	Male	Non-Hispanic Black	Married	0.4	23066.473787	More than high school	now	heavy	2011-2012	162	2011-2012	2769	875	2011-2012	20.9	107.29	120	181	1.758	37.833	3.1485	314	4.605	148	13.13	798	418	13.78	10.45	1.573	175.3	0	30.2	7440	male	793
227	227	D	D	227	227	D	227	917	2011-2012	63077	2	94	38	Male	Non-Hispanic White	Married	4.59	92645.868047	More than high school	never	mild	2011-2012	29	2011-2012	3024	876	2011-2012	14.05	84.02	533	2582.5	2.435	27.689	2.825	844	6.485	428.8	16.465	1188.5	345.5	18.265	11.92	1.6555	99.25	9.1	24.4	10800	male	0.011
228	228	B	C	228	228	C	228	922	2011-2012	63082	1	101	59	Female	Non-Hispanic White	Living Alone	0.82	180603.118894	High school	now	former	2011-2012	108	2011-2012	1608	881	2011-2012	19.85	54.99	587.5	1573	2.1645	21.8245	1.9355	482	4.17	29.25	6.69	1037.5	242	24.13	10.8	0.924	77.35	0	22.1	840	female	82.2
229	229	B	A	229	229	A	229	923	2011-2012	63083	1	98	71	Female	Non-Hispanic White	Living Alone	3.58	70345.22994	More than high school	never	moderate	2011-2012	0	2011-2012	939	882	2011-2012	4.55	45.11	695.5	5450.5	0.5855	8.34	0.949	189.5	1.6	81.6	3.99	483	123	3.595	3.21	0.4775	39.75	15.15	34.3	1920	female	0.028
230	230	B	C	230	230	C	230	929	2011-2012	63089	1	99	43	Female	Non-Hispanic White	Married	4.47	83992.832552	More than high school	never	heavy	2011-2012	434	2011-2012	2188	888	2011-2012	11	84.985	25.5	490	2.52	22.282	1.636	346	8.3	26.65	6.32	1377.5	343.5	9.065	12.985	1.938	136.3	0	30.3	300	female	0.033
231	231	B	B	231	231	B	231	943	2011-2012	63103	3	90	46	Male	Other Race	Married	5	13169.378628	More than high school	former	former	2011-2012	46	2011-2012	2381	902	2011-2012	29.55	38.72	1566.5	6054	1.408	14.774	1.8645	362	1.595	190.4	7.8	667.5	419	10.36	7.59	1.4765	71.3	0	30.5	12000	male	0.066
232	232	A	A	232	232	A	232	946	2011-2012	63106	1	95	50	Male	Non-Hispanic White	Divorced	0.95	32838.149884	High school	former	mild	2011-2012	313	2011-2012	1735	904	2011-2012	16.4	48.065	686	1782	1.311	16.319	1.01	257.5	2.63	16.6	3.935	660	242.5	14.525	9.035	1.142	103.25	0	27.9	480	male	279
233	233	B	B	233	233	B	233	949	2011-2012	63109	1	101	41	Female	Non-Hispanic White	Married	3.9	111215.69511	High school	former	moderate	2011-2012	36	2011-2012	1942	907	2011-2012	13.9	38.755	478	6093	1.213	18.8005	1.2885	464	1.22	20.55	5.645	573	225.5	17.025	7.385	0.9585	89.45	0	36.3	480	female	0.011
234	234	D	B	234	234	B	234	950	2011-2012	63110	2	96	36	Male	Non-Hispanic Black	Married	3.58	22882.446062	More than high school	never	mild	2011-2012	50	2011-2012	2172	908	2011-2012	18.55	93.745	17.5	1133	1.5845	29.377	1.8905	363	2.68	55.95	11.21	483.5	239	13.645	11.1	1.2135	133.65	0.4	25.3	720	male	0.024
235	235	B	C	235	235	C	235	956	2011-2012	63116	1	99	34	Female	Non-Hispanic White	Living Alone	4.13	24483.672027	More than high school	now	heavy	2011-2012	85	2011-2012	2167	914	2011-2012	10.2	64.685	7	309.5	1.494	27.701	2.981	460.5	5.795	18.45	7.975	622.5	320	11.18	9.805	1.2285	82.3	95.9	19.4	2940	female	85.5
236	236	D	D	236	236	D	236	959	2011-2012	63119	2	99	37	Male	Non-Hispanic White	Married	5	92023.102027	More than high school	now	mild	2011-2012	292	2011-2012	3106	917	2011-2012	33.75	149.645	1	1054.5	3.345	41.063	2.7225	550.5	5.635	33.85	24.455	1862.5	769	17.81	17.755	3.232	135.1	19.45	23.7	2640	male	0.011
237	237	C	C	237	237	C	237	965	2011-2012	63125	1	93	46	Female	Non-Hispanic Black	Married	1.79	21887.540337	More than high school	never	mild	2011-2012	154	2011-2012	998	923	2011-2012	19.8	54.73	441	2397.5	1.6465	17.624	1.8485	367.5	3.37	104.5	6.42	995	296.5	14.275	7.69	1.0815	45.5	0	25.3	480	female	0.011
238	238	B	B	238	238	A	238	966	2011-2012	63126	1	90	44	Male	Non-Hispanic White	Married	5	119470.923607	More than high school	never	mild	2011-2012	66	2011-2012	1120	924	2011-2012	25.5	18.285	131.5	1719.5	1.03	19.478	2.1035	176.5	0.66	145.1	5.61	447	319	8.72	6.5	1.3185	71.65	0	27	4800	male	185
239	239	A	D	239	239	C	239	967	2011-2012	63127	1	92	28	Male	Other Race	Married	3.3	15024.211748	More than high school	now	heavy	2011-2012	0	2011-2012	4428	925	2011-2012	21.15	143.34	3570	10281.5	2.1005	35.6845	3.025	595.5	5.945	182.5	12.965	837.5	404.5	20.595	22.345	1.659	153.35	54.9	27.7	480	male	146
240	240	B	A	240	240	A	240	973	2011-2012	63133	2	94	24	Male	Other Race	Living Alone	2.33	40318.090187	High school	never	heavy	2011-2012	59	2011-2012	2491	931	2011-2012	10.2	95.445	42.5	471	1.494	21.5915	1.2975	305	4.85	215.1	6.675	886.5	231.5	15.365	13.435	1.3175	125.8	0	29.8	10960	male	0.061
241	241	D	B	241	241	C	241	977	2011-2012	63137	2	94	49	Male	Other Race	Married	5	19922.416835	More than high school	never	never	2011-2012	0	2011-2012	2263	935	2011-2012	24.8	85.535	169	6436.5	1.175	20.0185	1.835	712.5	1.94	194.05	11.95	434	296.5	17.335	11.075	1.7975	88.25	0	24.7	720	male	0.011
242	242	D	B	242	242	B	242	982	2011-2012	63142	2	93	54	Male	Non-Hispanic Black	Married	3.93	19872.734197	More than high school	never	never	2011-2012	66	2011-2012	1907	940	2011-2012	21.25	85.21	0	998	1.5615	29.988	2.123	419.5	5.825	15.2	9.625	510.5	277	19.77	18.005	1.2995	156.3	0	25.1	8640	male	0.052
243	243	C	D	243	243	D	243	988	2011-2012	63148	2	94	40	Male	Other Race	Married	1.38	31176.023929	More than high school	never	heavy	2011-2012	71	2011-2012	1826	946	2011-2012	36.55	65.945	268.5	749	2.54	27.9315	2.8405	737	5.06	42.75	9.985	1556.5	454.5	23.93	12.915	1.653	159.8	0	36.6	13720	male	0.011
244	244	C	C	244	244	C	244	989	2011-2012	63149	1	95	43	Female	Non-Hispanic White	Married	2.66	153127.526275	More than high school	never	mild	2011-2012	55	2011-2012	1988	947	2011-2012	13.1	71.15	165	958	2.725	20.6325	1.9535	326.5	6.885	36.3	5.32	1724	283	11.07	9.995	0.9475	98.8	0	23.6	160	female	0.011
245	245	A	D	245	245	D	245	996	2011-2012	63156	2	100	70	Female	Non-Hispanic White	Married	3.4	50771.674072	More than high school	former	former	2011-2012	57	2011-2012	2749	954	2011-2012	19.8	84.815	749.5	2127.5	2.76	21.946	2.4515	443.5	6.92	121.4	12.6	1433.5	309	13.835	11.575	1.2735	63.8	0	29	240	female	0.011
246	246	B	C	246	246	C	246	999	2011-2012	63159	2	102	48	Male	Non-Hispanic White	Married	1.16	39553.56554	More than high school	former	mild	2011-2012	350	2011-2012	2217	957	2011-2012	22.7	70.455	79.5	5990.5	2.418	25.4435	2.058	507.5	3.225	271.55	10.61	978.5	358	15.48	12.47	1.5535	118	0	37.6	4800	male	0.143
247	247	C	C	247	247	C	247	1000	2011-2012	63160	1	98	61	Female	Non-Hispanic White	Living Alone	1.81	132175.980892	More than high school	former	mild	2011-2012	294	2011-2012	1823	958	2011-2012	15.25	52.505	330	1791	1.808	22.034	1.9125	263.5	2.27	85	4.87	822.5	295.5	9.8	8.26	1.0345	99.8	0	36.3	4320	female	0.034
248	248	C	A	248	248	A	248	1002	2011-2012	63162	1	96	58	Female	Non-Hispanic Black	Divorced	4.48	18807.33617	More than high school	never	never	2011-2012	119	2011-2012	878	960	2011-2012	11.65	29.48	18	390.5	0.71	9.6015	1.009	158	0.955	21	4.3	353.5	182.5	10.34	4.265	1.0075	30.75	0	38.9	900	female	0.017
249	249	B	C	249	249	B	249	1012	2011-2012	63172	1	102	68	Female	Other Race	Living Alone	1.18	15139.165763	Less than high school	former	former	2011-2012	1	2011-2012	2012	969	2011-2012	25.8	56.24	80	532	1.473	16.2135	1.617	355	3.635	56.4	5.645	721.5	283.5	14.02	12.31	1.1	87.4	0	24.1	540	female	0.045
250	250	C	D	250	250	D	250	1014	2011-2012	63174	2	90	47	Female	Other Hispanic	Living Alone	5	34013.933936	More than high school	never	former	2011-2012	291	2011-2012	3684	971	2011-2012	22.35	120	200	1482.5	1.904	25.6905	1.868	376	4.635	85.75	10.19	918	339.5	32.75	15.655	1.716	146.65	0	35.9	3300	female	0.011
251	251	C	B	251	251	B	251	1017	2011-2012	63177	2	93	60	Male	Non-Hispanic Black	Living Alone	3.93	8420.94363	More than high school	now	former	2011-2012	14	2011-2012	1875	974	2011-2012	20.25	74.65	10	649	1.9625	23.065	1.419	529	5.005	55.85	6.5	1599.5	316	19.65	12.16	1.3405	147.15	0	24	7200	male	266
252	252	A	A	252	252	A	252	1018	2011-2012	63178	2	101	40	Female	Non-Hispanic Black	Married	2.81	31583.211468	High school	now	moderate	2011-2012	0	2011-2012	1059	975	2011-2012	7.4	57.36	66.5	580.5	0.596	9.291	0.711	148.5	1.615	64.6	4.85	557.5	126.5	6.22	4.595	0.6755	39.7	0	34.8	2760	female	122
253	253	B	C	253	253	C	253	1020	2011-2012	63180	1	91	50	Male	Other Race	Married	5	10859.552755	More than high school	never	mild	2011-2012	51	2011-2012	2129	977	2011-2012	46.3	76.85	28	2295	1.412	23.3575	1.8685	654.5	1.565	114.95	14.08	715.5	402.5	17.575	9.935	2.037	81.5	0	26.2	240	male	0.011
254	254	B	D	254	254	C	254	1021	2011-2012	63181	2	90	67	Female	Other Hispanic	Living Alone	2.01	10308.451947	More than high school	never	former	2011-2012	0	2011-2012	1773	978	2011-2012	30.55	42.17	3645.5	15477	1.4815	12.4535	2.242	496.5	1.575	595.05	14.24	1287	466	13.07	8.45	1.784	52.5	0	31	640	female	0.03
255	255	D	B	255	255	B	255	1027	2011-2012	63187	2	98	80	Male	Non-Hispanic White	Married	1.7	29962.63786	High school	never	mild	2011-2012	11	2011-2012	759	984	2011-2012	10.2	23.06	2395.5	6125	1.8695	19.993	1.3865	306.5	26.515	67.75	2.75	338.5	165.5	10.39	7.17	4.7115	58.3	0	24.4	1120	male	0.031
256	256	B	D	256	256	D	256	1030	2011-2012	63190	2	92	53	Male	Non-Hispanic White	Married	5	105038.68379	More than high school	never	mild	2011-2012	230	2011-2012	3145	987	2011-2012	24.65	142.645	1950.5	6845	3.394	28.402	2.0385	544.5	6.28	141.95	14.92	1486.5	489.5	17.19	13.23	2.1295	202.15	7.8	27.4	240	male	0.011
257	257	C	D	257	257	D	257	1031	2011-2012	63191	2	92	30	Female	Non-Hispanic White	Married	3.67	72578.248908	More than high school	never	heavy	2011-2012	43	2011-2012	3343	988	2011-2012	29.4	116.21	48.5	3209	3.77	38.415	2.7895	493	6.535	96.5	15.47	1794.5	742	17.29	18.015	2.0395	107.5	35.7	24.2	3240	female	0.011
258	258	D	C	258	258	C	258	1038	2011-2012	63198	1	93	80	Male	Non-Hispanic Black	Living Alone	1.56	7340.349591	More than high school	never	mild	2011-2012	123	2011-2012	2950	995	2011-2012	23.75	77.06	34.5	402.5	3.062	44.2955	4.745	353.5	13.13	41.7	5.865	619.5	539.5	26.125	46.045	2.1485	203.65	0	26.6	1680	male	0.011
259	259	C	A	259	259	A	259	1040	2011-2012	63200	1	90	59	Female	Non-Hispanic White	Married	5	163821.547042	More than high school	former	moderate	2011-2012	422	2011-2012	1166	997	2011-2012	6.55	32.195	425.5	1385	1.2705	10.257	1.602	450.5	4.195	36.9	6.4	398	183.5	10.42	3.915	0.5995	57.95	43.9	26.9	7200	female	0.011
260	260	A	A	260	260	A	260	1044	2011-2012	63204	2	97	44	Female	Non-Hispanic White	Married	1.89	26943.613048	High school	now	never	2011-2012	184	2011-2012	1425	1001	2011-2012	5.7	48.225	0	40	0.8655	12.1035	0.692	183.5	3.635	55.5	1.985	621	137.5	9.605	9.07	0.6315	55.5	0	33.7	15360	female	250
261	261	D	B	261	261	B	261	1048	2011-2012	63208	1	97	30	Male	Non-Hispanic White	Married	5	116369.237268	More than high school	never	mild	2011-2012	29	2011-2012	2520	1005	2011-2012	13.1	60.47	3.5	799	1.9875	24.083	1.7455	561.5	3.17	24.35	7.68	673.5	205.5	18.64	9.41	1.1015	115.15	0	26.4	9000	male	0.011
262	262	D	A	262	262	A	262	1049	2011-2012	63209	1	102	39	Male	Non-Hispanic White	Married	2.42	70202.805273	More than high school	never	mild	2011-2012	699	2011-2012	2799	1006	2011-2012	8	86.235	690	1803	1.4895	29.1815	2.246	291	4.775	24.05	6.855	260	211	12.12	12.595	0.9825	116.55	0	27.6	2760	male	0.023
263	263	D	B	263	263	B	263	1052	2011-2012	63212	1	97	62	Male	Non-Hispanic Black	Living Alone	1.34	12074.424659	More than high school	never	never	2011-2012	29	2011-2012	2129	1009	2011-2012	19.95	66.695	8.5	372	2.0005	29.303	2.8325	851.5	3.245	35.3	10.135	811	301.5	39.12	14.885	1.544	90.15	0	26	7920	male	0.027
264	264	D	A	264	264	A	264	1053	2011-2012	63213	3	92	43	Male	Other Race	Married	0.91	13486.390654	More than high school	never	never	2011-2012	71	2011-2012	1036	1010	2011-2012	4.1	39.075	37	279	0.9805	18.048	1.3215	161.5	2.12	20.2	2.8	288.5	150.5	6.255	8.145	0.5925	89.15	0	24.1	3600	male	0.044
265	265	C	D	265	265	D	265	1054	2011-2012	63214	2	102	37	Male	Other Race	Living Alone	0.59	38126.275234	Less than high school	former	former	2011-2012	213	2011-2012	5150	1011	2011-2012	46.55	127.015	43.5	506.5	3.92	46.262	3.7615	1204	10.505	131.45	8.27	2353	569	40.12	37.64	2.6205	297.45	0	31.9	12960	male	0.026
266	266	C	B	266	266	B	266	1060	2011-2012	63220	1	103	27	Male	Non-Hispanic White	Living Alone	0.81	23281.741513	More than high school	never	mild	2011-2012	229	2011-2012	3140	1016	2011-2012	25.5	109.605	56.5	692	1.9355	26.9745	1.8455	453.5	2.89	66.45	8.97	1234.5	381.5	17.525	12.37	1.7185	123.65	10.6	26.3	900	male	0.011
267	267	C	D	267	267	D	267	1062	2011-2012	63222	2	99	51	Female	Non-Hispanic Black	Married	5	19986.123493	More than high school	never	mild	2011-2012	26	2011-2012	1389	1018	2011-2012	15.5	102.475	61	5162.5	2.158	30.8485	3.098	322	5.645	96.3	33.14	811.5	284	12.13	16.44	1.6785	117.6	12.1	32.5	2320	female	0.011
268	268	A	D	268	268	C	268	1063	2011-2012	63223	1	95	59	Male	Non-Hispanic White	Divorced	3.21	174307.982009	More than high school	former	former	2011-2012	237	2011-2012	2630	1019	2011-2012	29.3	124.765	179	1292.5	2.5785	29.097	2.4715	538.5	5.6	74.7	11.465	1428.5	397	16.59	13.17	2.152	180	0	32.8	9120	male	33.4
269	269	C	A	269	269	A	269	1064	2011-2012	63224	1	103	31	Female	Other Race	Married	0.51	28317.485179	High school	never	mild	2011-2012	2	2011-2012	1323	1020	2011-2012	12.3	30.125	68.5	417.5	1.576	11.1235	1.1065	232.5	3.44	117.55	2.945	959	182.5	6.665	5.4	0.6835	43.05	0	29.3	3840	female	0.011
270	270	B	D	270	270	D	270	1068	2011-2012	63228	2	91	27	Male	Other Hispanic	Married	0.84	53571.145963	High school	now	heavy	2011-2012	4	2011-2012	3974	1024	2011-2012	21.6	130.855	139	535	2.9865	35.362	3.271	744	5.99	354.9	11.9	2653	438	29.515	14.815	1.7655	159.6	28.1	27.6	2880	male	143
271	271	A	C	271	271	C	271	1070	2011-2012	63230	1	93	48	Male	Other Race	Living Alone	5	16658.375886	More than high school	now	mild	2011-2012	94	2011-2012	1695	1026	2011-2012	12.95	58.105	846.5	4650.5	1.4215	31.843	2.844	417	7.22	90.75	7.815	693.5	328.5	13.87	9.185	1.146	157.15	35.8	28.2	1680	male	335
272	272	C	A	272	272	A	272	1073	2011-2012	63233	1	97	32	Male	Non-Hispanic Black	Living Alone	1.04	27522.885754	More than high school	now	heavy	2011-2012	305	2011-2012	2343	1029	2011-2012	8.45	64.78	13.5	509	1.2035	20.79	1.2745	278	4.585	59.35	4.74	954.5	185	11.89	12.51	0.8945	97.15	18.95	25	9240	male	49.3
273	273	D	C	273	273	C	273	1074	2011-2012	63234	1	92	35	Female	Other Race	Living Alone	0.9	20837.576644	More than high school	never	mild	2011-2012	123	2011-2012	1861	1030	2011-2012	13.55	90.58	8.5	432	2.258	17.1325	1.46	300.5	7.805	59.1	14.985	1655.5	250.5	13.565	11.315	0.8615	86.25	7.8	24.6	5040	female	0.011
274	274	A	D	274	274	C	274	1085	2011-2012	63245	2	95	40	Female	Non-Hispanic White	Living Alone	1.79	100291.087043	More than high school	former	heavy	2011-2012	558	2011-2012	2709	1040	2011-2012	19.1	82.885	2308.5	7274.5	2.829	24.151	1.726	499	3.065	71	10.075	1150.5	369.5	14.42	10.105	1.45	111.15	0	47.5	480	female	0.186
275	275	D	B	275	275	B	275	1088	2011-2012	63248	1	101	75	Male	Non-Hispanic White	Married	5	71391.281096	High school	former	former	2011-2012	91	2011-2012	2386	1043	2011-2012	22.5	91.2	250.5	1364.5	1.815	18.916	1.1655	404	3.93	42.6	8.165	1290	241.5	16.145	10.17	1.088	106.6	0	26.6	5880	male	0.011
276	276	D	D	276	276	D	276	1089	2011-2012	63249	2	90	67	Male	Non-Hispanic White	Living Alone	4.59	105037.978798	More than high school	never	mild	2011-2012	391	2011-2012	3151	1044	2011-2012	20.7	125.325	97	1020	2.738	29.082	2.196	524	12.065	140.8	9.625	1154.5	375	20.785	12.745	1.914	146.25	0	25.5	4800	male	0.011
277	277	C	A	277	277	A	277	1101	2011-2012	63261	1	102	41	Female	Non-Hispanic Black	Married	5	20198.461156	More than high school	never	former	2011-2012	43	2011-2012	2904	1055	2011-2012	11.85	75.48	13.5	824	1.084	19.046	1.092	239	1.875	53.7	8.11	491.5	164.5	10.155	4.495	0.748	98.3	0	25.9	720	female	0.011
278	278	C	A	278	278	A	278	1103	2011-2012	63263	2	93	53	Male	Other Hispanic	Married	1.39	24594.266281	More than high school	never	never	2011-2012	185	2011-2012	2849	1057	2011-2012	9.8	76.595	3.5	274.5	2.381	26.225	1.4235	331	4.715	71.6	5.19	1141.5	220	14.585	9.91	1.0205	137.55	0	29.2	7200	male	0.015
279	279	D	A	279	279	A	279	1104	2011-2012	63264	1	100	32	Male	Other Race	Married	0.74	21636.182301	Less than high school	never	moderate	2011-2012	0	2011-2012	1150	1058	2011-2012	9.1	22.62	1599	4517	0.6975	13.1845	1.2475	337.5	0.79	184.9	4.245	509.5	150	8.03	4.445	0.7955	60.8	0	23.2	3120	male	0.028
280	280	D	C	280	280	C	280	1105	2011-2012	63265	1	97	28	Female	Non-Hispanic Black	Living Alone	0	27922.831827	More than high school	never	never	2011-2012	2	2011-2012	2189	1059	2011-2012	20.9	80.465	7	446	1.396	20.9385	1.643	323	4.94	161.8	6.495	901	262	13.985	14.67	1.22	118	0.3	23.4	2100	female	0.011
281	281	C	D	281	281	D	281	1113	2011-2012	63273	1	100	66	Male	Non-Hispanic Black	Married	5	11942.286414	More than high school	former	never	2011-2012	181	2011-2012	3589	1067	2011-2012	20.75	87.72	5	5315.5	4.1565	46.8695	3.4245	647.5	44.4	163.4	17.87	1278.5	385	17.795	16.965	7.9045	165.35	0	32.8	18480	male	0.022
282	282	C	C	282	282	C	282	1121	2011-2012	63281	2	98	40	Male	Other Race	Married	1.21	35699.930106	More than high school	now	heavy	2011-2012	91	2011-2012	2472	1075	2011-2012	28.5	80.785	92.5	602.5	1.8085	22.8535	2.411	395	2.73	381.2	6.69	1199.5	365.5	13.215	12.005	1.3065	102.4	14.05	29.1	2680	male	0.04
283	283	C	D	283	283	D	283	1123	2011-2012	63283	2	91	36	Male	Other Race	Married	4.63	19387.575333	More than high school	never	former	2011-2012	107	2011-2012	3907	1077	2011-2012	22.65	85.655	1567.5	5361.5	1.5745	32.4605	2.678	563.5	4.66	192.4	9.11	557	337	18.71	22.385	1.789	186.4	0	30.2	1440	male	0.015
284	284	B	B	284	284	B	284	1124	2011-2012	63284	1	97	79	Male	Non-Hispanic White	Married	2.64	87761.355472	More than high school	former	mild	2011-2012	505	2011-2012	1873	1078	2011-2012	21.75	86.69	418.5	1498	2.0555	21.778	1.841	266	4.195	70.05	9.07	864	284	13.51	12.365	1.4455	112.6	0	30.6	600	male	0.011
285	285	C	A	285	285	A	285	1131	2011-2012	63291	1	96	47	Male	Non-Hispanic Black	Divorced	5	22114.217255	More than high school	never	mild	2011-2012	285	2011-2012	1770	1085	2011-2012	11.5	88.05	1.5	481.5	1.982	30.1515	2.0035	231	4.085	132.35	6.285	867.5	248.5	19.17	9.32	1.0255	110.7	0	40.5	1560	male	0.027
286	286	C	B	286	286	B	286	1133	2011-2012	63293	2	98	61	Female	Other Race	Living Alone	1.93	10355.226074	High school	never	never	2011-2012	539	2011-2012	1350	1087	2011-2012	16.8	34.975	71	616.5	1.6855	18.645	1.8915	447	3.435	37.4	4.795	269	259.5	17.725	7.615	1.171	41.85	0	30.1	8400	female	0.02
287	287	B	D	287	287	C	287	1135	2011-2012	63295	2	102	80	Male	Non-Hispanic White	Married	1.15	48362.89646	More than high school	former	mild	2011-2012	9	2011-2012	2797	1089	2011-2012	21.95	59.23	777	2111.5	4.4115	35.472	4.4895	649	12.665	99.1	17.53	1146	335	44.645	22.73	1.0715	93	5.05	23.3	240	male	0.114
288	288	D	D	288	288	D	288	1136	2011-2012	63296	1	92	55	Female	Other Race	Married	4.44	17074.238333	More than high school	never	never	2011-2012	458	2011-2012	2295	1090	2011-2012	24.8	43.665	332.5	11642	1.812	21.7065	2.165	564	2.715	346.85	5.73	779.5	321.5	12.895	8.005	1.7525	111	0	23.2	1320	female	0.011
289	289	C	C	289	289	C	289	1137	2011-2012	63297	1	101	50	Male	Non-Hispanic White	Married	5	182298.775287	More than high school	never	former	2011-2012	0	2011-2012	1610	1091	2011-2012	15.25	78.955	1051	2951.5	2.457	33.976	2.101	575.5	6.58	95.35	9.265	1483.5	318	21.825	12.28	1.2465	108.6	0	30.6	7440	male	0.017
290	290	D	C	290	290	C	290	1138	2011-2012	63298	1	90	22	Female	Other Race	Living Alone	3.7	17037.586582	More than high school	never	mild	2011-2012	124	2011-2012	1392	1092	2011-2012	12.65	50.96	95.5	553.5	1.233	22.4605	1.4755	432.5	1.7	67	8.595	577.5	290	13.405	7.415	1.189	107.15	0	19.4	2000	female	0.041
291	291	C	A	291	291	A	291	1142	2011-2012	63302	1	101	28	Male	Non-Hispanic White	Living Alone	1.45	131423.888983	More than high school	now	heavy	2011-2012	53	2011-2012	2352	1096	2011-2012	12.95	81.2	1.5	319.5	1.8965	20.6795	1.5715	310	4.03	12.1	5.855	1054	247.5	15.87	8.575	1.0585	142.35	28.1	22.6	11120	male	105
292	292	A	B	292	292	A	292	1146	2011-2012	63306	1	100	37	Male	Other Hispanic	Married	2.02	34418.648235	More than high school	former	mild	2011-2012	213	2011-2012	1312	1100	2011-2012	7.6	94.78	29.5	1083.5	2.235	18.2715	0.974	331.5	10.555	65.1	7.53	643.5	167	9.945	11.24	0.8025	144.05	7.8	30.9	160	male	0.011
293	293	C	B	293	293	B	293	1148	2011-2012	63308	1	102	28	Male	Non-Hispanic Black	Living Alone	0.73	22497.243767	More than high school	never	mild	2011-2012	26	2011-2012	3721	1102	2011-2012	23.15	66.325	50	323.5	1.1835	20.8185	1.3045	513.5	1.14	237.1	7.555	772	295.5	14.955	7.115	1.3625	72.45	39.5	22.9	1680	male	0.239
294	294	A	D	294	294	D	294	1150	2011-2012	63310	2	101	53	Female	Non-Hispanic Black	Living Alone	0.74	25539.412946	High school	now	heavy	2011-2012	213	2011-2012	3423	1104	2011-2012	20.7	124.71	83	4627.5	2.9	37.0755	2.668	436.5	6.355	23.05	10.165	987.5	307.5	18.395	12.125	1.447	182.7	0	32.1	960	female	166
295	295	A	B	295	295	B	295	1153	2011-2012	63313	1	96	56	Male	Non-Hispanic Black	Married	5	20419.260869	More than high school	never	former	2011-2012	168	2011-2012	2321	1107	2011-2012	19.6	123.745	227	1195.5	2.1545	28.963	2.2755	368	6.12	33.25	7.915	879	330.5	15.035	15.26	1.1945	167.6	0	29.5	360	male	0.011
296	296	B	C	296	296	C	296	1157	2011-2012	63317	2	91	32	Male	Other Race	Living Alone	2.2	18369.998342	More than high school	former	mild	2011-2012	4	2011-2012	1418	1111	2011-2012	21.3	198.715	9.5	384	2.947	37.5145	1.822	525.5	5.665	23.7	10.09	1654	412	24.28	16.59	2.4615	188.3	22.5	25.6	27840	male	18.7
297	297	B	B	297	297	B	297	1158	2011-2012	63318	2	97	27	Male	Non-Hispanic Black	Living Alone	2.75	17115.540769	More than high school	never	never	2011-2012	0	2011-2012	2958	1112	2011-2012	21.25	115.67	50	824.5	1.7445	21.7105	2.158	334	5.59	287.4	8.935	970	318.5	16.29	11.61	1.364	99.2	0	28.8	24240	male	5.4
298	298	D	C	298	298	C	298	1160	2011-2012	63320	3	91	27	Female	Other Race	Married	2.72	17983.530016	More than high school	never	never	2011-2012	7	2011-2012	2200	1113	2011-2012	13.75	68.325	307.5	1357.5	1.4445	23.217	1.551	502.5	2.39	36.95	5.92	540	244	14.935	9.29	1.418	140	0	20.9	1600	female	0.021
299	299	B	D	299	299	C	299	1163	2011-2012	63323	3	91	48	Female	Other Race	Married	5	17522.038775	More than high school	never	mild	2011-2012	396	2011-2012	1873	1116	2011-2012	11.5	47.445	591.5	2933.5	2.203	20.3	1.2285	330.5	30.815	124.6	6.625	953	421	17.645	9.71	1.401	196.75	19.4	19.3	160	female	0.011
300	300	B	B	300	300	B	300	1169	2011-2012	63329	1	90	71	Female	Non-Hispanic White	Married	5	30775.350974	More than high school	former	mild	2011-2012	416	2011-2012	1335	1122	2011-2012	15.55	34.695	62	664	2.1235	19.645	1.58	379.5	3.335	80.4	3.105	1061	245.5	12.735	8.75	0.858	73.25	0	31.1	480	female	0.011
301	301	A	A	301	301	A	301	1171	2011-2012	63331	2	95	31	Female	Non-Hispanic White	Married	1.98	64245.709042	More than high school	now	moderate	2011-2012	0	2011-2012	1186	1124	2011-2012	9.35	23.825	1474	3722.5	0.6265	22.3685	1.214	141	1.49	15.65	2.065	236.5	105.5	6.84	3.335	0.5085	72.15	0	50.8	1260	female	5.48
302	302	B	B	302	302	A	302	1173	2011-2012	63333	2	103	66	Male	Non-Hispanic Black	Married	0.99	9043.239367	More than high school	former	mild	2011-2012	94	2011-2012	1875	1126	2011-2012	14.3	53.795	2	369.5	1.1155	29.776	2.5015	171.5	2.115	20.95	5.535	416	345.5	7.64	10.135	0.918	121.4	23.4	33.6	6480	male	0.046
303	303	B	A	303	303	A	303	1179	2011-2012	63339	3	91	41	Female	Other Race	Married	4.03	16391.584661	More than high school	never	mild	2011-2012	41	2011-2012	1176	1132	2011-2012	6.65	31.76	171	342.5	0.694	8.342	0.7985	121.5	0.59	19.05	2.035	256.5	94.5	4.415	3.1	0.427	40.4	0	24.6	240	female	0.011
304	304	A	B	304	304	A	304	1180	2011-2012	63340	1	94	26	Male	Non-Hispanic White	Married	0.74	34629.549705	More than high school	now	former	2011-2012	398	2011-2012	2186	1133	2011-2012	10.9	82.685	3	484.5	3.07	34.384	2.2975	423	11.09	26.75	4.83	1215	204	19.345	17.185	0.856	77.4	0	29.7	9600	male	263
305	305	C	C	305	305	C	305	1183	2011-2012	63343	2	101	45	Female	Non-Hispanic White	Married	4.86	133624.984525	More than high school	never	mild	2011-2012	224	2011-2012	2518	1136	2011-2012	28.1	115.64	39.5	939.5	2.832	16.247	1.8495	341.5	2.375	58.15	6.99	1152.5	446.5	13.715	10.14	1.839	93.15	3.9	43	2160	female	0.011
306	306	C	C	306	306	C	306	1185	2011-2012	63345	1	99	68	Female	Non-Hispanic Black	Married	1.84	10598.2543	More than high school	never	moderate	2011-2012	0	2011-2012	2692	1138	2011-2012	13.15	93.215	34.5	2234.5	1.984	28.709	2.813	463	7.725	113	11.685	843	228	20.365	5.635	0.9635	120.1	0	21.5	1440	female	0.927
307	307	B	A	307	307	A	307	1193	2011-2012	63353	1	102	23	Female	Non-Hispanic White	Married	0.21	36608.028102	More than high school	never	moderate	2011-2012	151	2011-2012	879	1145	2011-2012	8.6	41.055	2	402.5	0.8705	12.1685	0.3375	272.5	0.835	3.75	5.335	513	139.5	7.79	3.64	0.647	71.2	0	31.5	1920	female	0.049
308	308	C	A	308	308	A	308	1201	2011-2012	63361	2	98	67	Male	Non-Hispanic Black	Living Alone	2.75	8296.636338	More than high school	former	former	2011-2012	86	2011-2012	2165	1151	2011-2012	9.95	94.42	232.5	2354	1.826	28.051	2.185	352	5.735	38.55	8.285	719.5	180.5	20.805	7.415	0.8065	123.75	0	25.6	4000	male	0.043
309	309	B	B	309	309	B	309	1203	2011-2012	63363	2	95	65	Female	Other Race	Living Alone	0.75	36054.748166	More than high school	never	former	2011-2012	7	2011-2012	572	1152	2011-2012	15.65	32.495	1374.5	3519	1.4575	13.6805	1.3035	446.5	2.675	146.35	3.7	830	169.5	15	9.18	0.6705	47.95	0	36.7	1680	female	0.068
310	310	A	A	310	310	A	310	1214	2011-2012	63374	2	95	57	Male	Non-Hispanic Black	Living Alone	1.34	17374.092058	Less than high school	now	mild	2011-2012	31	2011-2012	2574	1163	2011-2012	10.55	103.37	12	348.5	1.1645	23.886	1.57	277.5	3.955	36.35	5.365	790	186	13.125	9.585	0.9345	104.35	15.1	26.2	640	male	384
311	311	B	A	311	311	A	311	1217	2011-2012	63377	1	96	39	Female	Non-Hispanic Black	Living Alone	5	38147.595136	More than high school	never	moderate	2011-2012	0	2011-2012	1106	1166	2011-2012	3.1	33.125	38.5	95	0.304	13.926	0.812	47.5	1.655	28.75	0.81	320	109	2.505	2.65	0.5735	71.7	0	37.5	840	female	0.034
312	312	C	D	312	312	D	312	1223	2011-2012	63383	2	97	51	Male	Non-Hispanic Black	Married	1.7	16801.552467	High school	former	mild	2011-2012	313	2011-2012	3946	1172	2011-2012	40.85	93.525	456.5	2066	3.176	52.066	3.5925	749.5	3.39	61.7	17.34	815.5	525.5	36.375	17.225	2.9665	297.6	0	33.5	2640	male	0.026
313	313	C	A	313	313	A	313	1227	2011-2012	63387	2	101	20	Male	Non-Hispanic Black	Living Alone	0.23	25989.236835	More than high school	never	mild	2011-2012	133	2011-2012	1148	1176	2011-2012	10.6	56.275	1	133	1.307	17.473	1.3995	260	2.67	14.8	4.28	668	169.5	12.98	6.94	0.568	74.95	0	21.2	3560	male	21
314	314	D	C	314	314	C	314	1229	2011-2012	63389	1	95	80	Male	Non-Hispanic White	Married	1.65	33738.773556	More than high school	former	former	2011-2012	38	2011-2012	2044	1178	2011-2012	23.1	76.715	712.5	3555.5	1.8165	20.831	1.876	384.5	3.86	107.25	6.665	1032.5	282.5	15.715	9.855	1.198	116.95	0	22.7	1440	male	0.011
315	315	B	A	315	315	A	315	1232	2011-2012	63392	2	101	22	Female	Non-Hispanic White	Living Alone	1.36	67578.761066	More than high school	never	heavy	2011-2012	396	2011-2012	683	1181	2011-2012	8.45	80.39	13	396	1.644	19.483	1.1575	189	2.415	5.55	6.975	1502.5	199.5	22.045	6.4	0.964	112.8	0	42.5	2880	female	0.131
316	316	D	C	316	316	D	316	1241	2011-2012	63401	1	97	49	Female	Non-Hispanic White	Divorced	3.57	166437.638141	More than high school	former	never	2011-2012	290	2011-2012	2118	1190	2011-2012	28.65	69.255	1902.5	10546	1.912	16.311	1.778	535	0.48	186.15	12.235	583	344.5	10.82	5.355	1.679	77.9	0	21	3360	female	0.011
317	317	C	B	317	317	B	317	1242	2011-2012	63402	3	91	27	Female	Other Race	Married	5	18124.20195	More than high school	never	mild	2011-2012	136	2011-2012	1314	1191	2011-2012	8.85	43.695	21.5	316	1.4235	24.2695	1.7535	202.5	2.43	22.85	6.1	955.5	300.5	8.265	8.345	1.0555	96.35	0	32.5	960	female	0.011
318	318	A	A	318	318	A	318	1244	2011-2012	63404	2	95	48	Female	Non-Hispanic White	Married	0.46	21335.7055	High school	now	heavy	2011-2012	0	2011-2012	1185	1193	2011-2012	3.3	24.89	12	81.5	0.4765	9.412	0.632	111.5	1.095	3.15	1.535	267.5	102.5	6.1	2.945	0.3555	28	35.05	28.4	240	female	295
319	319	D	C	319	319	D	319	1245	2011-2012	63405	2	99	74	Female	Non-Hispanic Black	Living Alone	3.47	16468.700526	More than high school	never	never	2011-2012	142	2011-2012	1231	1194	2011-2012	25.2	67.445	2235	6596	1.051	30.977	2.281	359	4.13	82.45	10.47	492.5	470	6.895	7.63	1.432	83.2	0	22.2	360	female	0.011
320	320	B	B	320	320	B	320	1250	2011-2012	63410	2	100	22	Male	Non-Hispanic Black	Living Alone	0.27	16598.645683	High school	never	heavy	2011-2012	0	2011-2012	1735	1199	2011-2012	22.6	76.035	15	483.5	1.1455	22.2885	1.982	412	4.09	150.85	9.07	479.5	279	14.015	22.855	2.277	90.8	0	23.9	720	male	96.6
321	321	A	A	321	321	A	321	1254	2011-2012	63414	1	101	27	Female	Non-Hispanic White	Living Alone	2.24	118593.484239	More than high school	now	heavy	2011-2012	101	2011-2012	1482	1203	2011-2012	6.25	33.93	2	238.5	1.0525	14.6975	1.159	185	4.035	2.9	1.805	455	170	7.095	3.695	0.7945	76.45	27.9	26.6	2400	female	119
322	322	A	D	322	322	D	322	1262	2011-2012	63422	1	91	64	Female	Other Race	Divorced	0.05	12495.995159	More than high school	never	mild	2011-2012	29	2011-2012	1507	1211	2011-2012	26.65	54	3820	12263	2.115	32.007	2.997	631	4.035	108.9	6.485	803	311.5	22.06	7.705	1.3465	106.7	0	40.3	400	female	0.047
323	323	B	A	323	323	A	323	1266	2011-2012	63426	1	95	58	Male	Non-Hispanic White	Divorced	1.19	33802.428047	High school	now	moderate	2011-2012	286	2011-2012	1837	1215	2011-2012	4.8	61.945	4	225	1.2505	14.887	1.0635	199	4.25	13.5	1.475	641.5	132	10.07	8.875	0.4175	80.8	14.05	26.9	11040	male	256
324	324	A	A	324	324	A	324	1278	2011-2012	63438	1	99	64	Male	Non-Hispanic Black	Married	5	6283.458155	More than high school	former	mild	2011-2012	102	2011-2012	2007	1227	2011-2012	17.2	77.455	132	237	1.865	17.9045	1.638	210.5	3.7	44.55	4.43	646.5	227	11.36	11.765	1.5155	87.2	30.2	33.7	3120	male	0.254
325	325	A	D	325	325	C	325	1282	2011-2012	63442	1	97	51	Female	Non-Hispanic Black	Divorced	1.61	27438.0417	More than high school	now	former	2011-2012	266	2011-2012	2598	1231	2011-2012	20.2	68.16	126.5	2383	3.0775	31.576	3.63	742.5	10.175	219.05	5.82	883.5	333.5	32.805	10.645	1.207	64.55	0	33.6	1680	female	222
326	326	A	B	326	326	B	326	1285	2011-2012	63445	2	97	21	Female	Other Race	Living Alone	0.01	47819.246487	More than high school	never	never	2011-2012	189	2011-2012	1964	1234	2011-2012	11.1	80	61.5	236	2.1615	21.7195	1.7595	353.5	8.46	16.25	5.815	844.5	235.5	17.34	8.98	0.6745	147.35	0	30.3	2520	female	23.3
327	327	A	D	327	327	D	327	1295	2011-2012	63455	1	98	30	Male	Non-Hispanic Black	Married	1.52	25042.42256	More than high school	never	mild	2011-2012	0	2011-2012	5153	1244	2011-2012	38.15	94.82	78	1725.5	2.2555	42.314	3.074	388	5.65	936	14.525	1818.5	473	23.3	18.84	1.9475	191.6	51.2	38.6	2160	male	0.727
328	328	B	D	328	328	D	328	1303	2011-2012	63463	2	95	61	Female	Non-Hispanic White	Married	5	119338.215671	More than high school	now	heavy	2011-2012	156	2011-2012	1739	1252	2011-2012	18.9	53.465	2344.5	7896	1.954	22.2175	1.8765	482.5	3.645	134.9	8.19	1262	377	14.145	10.73	1.3865	101.35	19.3	21.7	1400	female	189
329	329	B	B	329	329	B	329	1305	2011-2012	63465	2	100	55	Male	Non-Hispanic Black	Married	4.42	16385.890285	More than high school	former	former	2011-2012	105	2011-2012	2545	1254	2011-2012	19.4	111.82	41.5	572.5	2.294	26.644	1.5165	408	4.045	24.65	7.665	996.5	328	18.175	11.75	1.517	158.5	0	36.6	7200	male	0.056
330	330	C	D	330	330	D	330	1312	2011-2012	63472	1	91	24	Female	Non-Hispanic White	Living Alone	1.93	138597.101074	More than high school	former	moderate	2011-2012	47	2011-2012	2448	1261	2011-2012	29.2	66.62	139.5	800.5	3.149	32.865	2.976	654.5	8.42	178.65	7.695	1515	431.5	20.89	13.585	2.0245	63.35	0	24.6	4160	female	0.106
331	331	B	B	331	331	A	331	1315	2011-2012	63475	2	92	41	Male	Non-Hispanic White	Living Alone	2.75	110951.212312	More than high school	now	mild	2011-2012	262	2011-2012	2231	1264	2011-2012	12.25	80.94	1855.5	4234.5	1.568	16.5175	1.764	346	1.46	220.25	7.325	485.5	276.5	12.205	7.29	1.247	80.45	64.5	25.4	4800	male	287
332	332	A	D	332	332	C	332	1321	2011-2012	63481	2	91	48	Female	Other Hispanic	Married	0.76	40665.783943	More than high school	former	never	2011-2012	122	2011-2012	2085	1270	2011-2012	9.3	33.75	113	988.5	1.83	19.5	2.043	472.5	6.45	139.55	12.48	1109.5	362.5	15.04	12.3	1.676	119.35	17.35	29.8	900	female	4.49
333	333	D	A	333	333	A	333	1324	2011-2012	63484	1	100	69	Male	Non-Hispanic White	Divorced	2.15	96086.209653	More than high school	former	former	2011-2012	313	2011-2012	1041	1273	2011-2012	28.2	36.46	417	1232.5	1.002	15.3985	0.8695	304.5	0.47	24.95	3.25	612	298.5	14.1	7.13	1.3915	58.85	0	24.3	3000	male	0.011
334	334	C	B	334	334	B	334	1329	2011-2012	63489	2	92	32	Male	Non-Hispanic White	Married	4.89	87903.260844	More than high school	never	mild	2011-2012	8	2011-2012	1640	1278	2011-2012	13.1	79.81	117	489	2.3015	31.0785	3.225	422.5	4.495	87.1	4.445	899	230	18.535	6.685	0.843	97.4	0	37.8	1360	male	0.011
335	335	D	D	335	335	D	335	1336	2011-2012	63496	2	98	58	Male	Non-Hispanic White	Divorced	2.57	125419.736085	More than high school	never	former	2011-2012	327	2011-2012	4109	1284	2011-2012	32.6	170.7	823	2331.5	4.955	37.6325	6.6955	1530.5	22.13	36.8	19.9	2411	563.5	23.44	26.3	2.449	202.45	0	26	2160	male	0.021
336	336	B	C	336	336	C	336	1339	2011-2012	63499	2	102	33	Female	Other Hispanic	Living Alone	1.09	37878.487888	Less than high school	never	moderate	2011-2012	0	2011-2012	1711	1287	2011-2012	30.05	48.785	190.5	1047	1.962	20.0555	2.0865	447.5	4.44	44.6	5.395	1130.5	383.5	17.29	9.78	1.229	96.15	0	43.2	3360	female	0.042
337	337	B	B	337	337	B	337	1344	2011-2012	63504	3	92	54	Male	Other Race	Married	4.3	34847.152396	Less than high school	never	mild	2011-2012	0	2011-2012	1579	1291	2011-2012	36.6	35.805	45.5	385	0.8795	12.159	1.9685	639	1.59	49.45	5.945	844.5	346.5	12.265	7.38	1.4375	62.6	7.45	31.8	2400	male	0.218
338	338	A	A	338	338	A	338	1347	2011-2012	63507	2	95	61	Female	Non-Hispanic Black	Living Alone	1.31	9015.10987	High school	now	former	2011-2012	68	2011-2012	1195	1294	2011-2012	7.8	33.02	116	228	0.878	29.447	1.71	165	1.415	11.55	2.585	382.5	160.5	8.48	4.97	0.517	100.9	0	31.7	1680	female	401
339	339	B	C	339	339	C	339	1348	2011-2012	63508	2	95	34	Female	Non-Hispanic White	Living Alone	1.19	22501.62641	More than high school	never	mild	2011-2012	0	2011-2012	1720	1295	2011-2012	21.65	62.8	54	411.5	1.7865	24.776	1.8895	461	5.135	18.4	4.455	955	329	20.13	14.95	1.265	143.4	0	28.4	2160	female	0.573
340	340	C	D	340	340	D	340	1350	2011-2012	63510	1	91	56	Female	Non-Hispanic White	Married	5	199029.909449	More than high school	never	moderate	2011-2012	56	2011-2012	2350	1297	2011-2012	21.2	67.565	1938.5	8020.5	1.5975	18.267	2.1995	309.5	2.51	279.1	7.59	1555.5	378	9.265	9.585	1.6175	57.35	38.3	21.6	1920	female	0.116
341	341	C	A	341	341	A	341	1355	2011-2012	63515	1	98	54	Female	Non-Hispanic White	Married	5	222507.874115	More than high school	never	moderate	2011-2012	306	2011-2012	1392	1301	2011-2012	10.65	54.235	1	363	1.549	10.3245	0.889	155.5	2.16	46.25	4.27	627.5	152	5.72	6.34	0.535	47.3	9.3	27.1	480	female	0.011
342	342	D	D	342	342	D	342	1356	2011-2012	63516	1	103	54	Female	Other Hispanic	Living Alone	0.79	22750.837894	Less than high school	never	former	2011-2012	3	2011-2012	1800	1302	2011-2012	25.25	69.535	729.5	2704	1.6635	29.107	2.0805	378.5	3.7	223.9	7.01	910	330	13.98	12.485	1.2265	113.05	0	25.6	7440	female	0.011
343	343	D	C	343	343	C	343	1359	2011-2012	63519	1	96	54	Male	Non-Hispanic Black	Living Alone	2.78	16620.832307	More than high school	former	mild	2011-2012	142	2011-2012	2200	1305	2011-2012	30.65	68.8	125.5	1085	1.8855	23.706	2.1255	391	2.25	110.75	11.245	759	445	15.265	11.54	1.6495	127.3	8.25	25.5	2880	male	0.044
344	344	D	A	344	344	B	344	1363	2011-2012	63523	1	93	22	Female	Other Race	Living Alone	3.95	135937.909642	More than high school	never	moderate	2011-2012	64	2011-2012	1526	1309	2011-2012	6.95	51.57	7692.5	16628	1.0485	7.912	0.879	174	1.855	44.85	5.815	950	165	5.935	5.855	0.9915	62.65	12.45	21	2400	female	0.019
345	345	A	D	345	345	D	345	1368	2011-2012	63528	2	101	34	Female	Non-Hispanic Black	Married	1.54	44415.60038	More than high school	now	heavy	2011-2012	96	2011-2012	3517	1313	2011-2012	17.75	106.68	144.5	1289.5	3.934	35.332	2.6665	597	38.57	144.95	10.885	1066.5	378	18.065	12.975	7.428	152.2	5.6	49.2	480	female	188
346	346	D	A	346	346	A	346	1369	2011-2012	63529	1	100	23	Male	Non-Hispanic White	Living Alone	1.06	33458.586112	More than high school	former	heavy	2011-2012	156	2011-2012	3496	1314	2011-2012	17.8	98.025	15	132.5	1.4645	30.14	2.172	320	1.345	68.6	7.78	497.5	299.5	13.56	5.15	1.1	78.7	0	19.1	3420	male	0.469
347	347	A	C	347	347	C	347	1380	2011-2012	63540	2	94	57	Female	Non-Hispanic White	Divorced	1.24	28022.783308	High school	never	moderate	2011-2012	0	2011-2012	2644	1325	2011-2012	19.35	106.295	203	5917.5	1.331	20.039	1.4115	370	2.66	104.9	12.45	784.5	378	13.595	11.61	1.556	74.7	14.45	36	240	female	0.011
348	348	B	A	348	348	A	348	1384	2011-2012	63544	2	90	63	Male	Other Hispanic	Married	2	9682.593718	More than high school	now	mild	2011-2012	53	2011-2012	1370	1329	2011-2012	15.35	31.425	321	507.5	0.6515	9.4535	1.1375	301.5	1.285	89	3.71	269.5	154	6.965	5.095	0.6085	46.3	0	23.8	840	male	147
349	349	D	A	349	349	A	349	1385	2011-2012	63545	1	96	56	Female	Non-Hispanic Black	Married	5	18964.846355	More than high school	never	mild	2011-2012	151	2011-2012	1524	1330	2011-2012	7.75	51.525	351.5	930.5	0.939	16.6225	1.1245	214	1.28	23.9	4.02	412.5	167.5	6.685	4.96	0.6885	68.9	0	25.1	1800	female	0.011
350	350	C	B	350	350	B	350	1386	2011-2012	63546	2	98	80	Female	Non-Hispanic White	Living Alone	1.1	35047.752261	Less than high school	never	former	2011-2012	101	2011-2012	865	1331	2011-2012	13	32.495	157.5	969	1.2905	17.928	1.4175	240	4.895	138.05	10.03	336	194.5	16.04	7.735	1.1685	61.05	0	33.3	1920	female	0.011
351	351	B	C	351	351	C	351	1391	2011-2012	63551	2	103	54	Female	Non-Hispanic White	Married	3.44	130159.069706	More than high school	never	mild	2011-2012	90	2011-2012	1469	1336	2011-2012	13.85	61.39	197	696	2.1785	28.125	2.596	465	3.81	137.6	11.175	992.5	264.5	14.805	13.03	1.1465	93.05	9.35	28.6	240	female	0.011
352	352	A	A	352	352	A	352	1394	2011-2012	63554	1	96	61	Male	Non-Hispanic Black	Married	5	8965.223759	More than high school	never	mild	2011-2012	64	2011-2012	1206	1339	2011-2012	13.45	61.495	55.5	165	0.9615	13.6425	1.346	182	3.655	5.6	3.355	310.5	161.5	10.075	6.15	0.5935	33.1	0	33.2	1020	male	0.06
353	353	C	A	353	353	A	353	1396	2011-2012	63556	1	96	64	Male	Other Race	Married	2.64	9548.677283	More than high school	now	mild	2011-2012	419	2011-2012	1253	1341	2011-2012	13.85	42.115	25	424	1.142	15.6735	1.5085	274	2.645	71.25	3.97	362.5	274	10.51	9.57	1.101	100.15	0	24.7	1680	male	128
354	354	D	B	354	354	B	354	1399	2011-2012	63559	1	97	41	Male	Other Race	Married	4.77	20543.822351	More than high school	never	former	2011-2012	1	2011-2012	1812	1344	2011-2012	22.4	52.455	3.5	133.5	1.8365	23.345	2.3135	411	3.7	37.4	3.705	925	300.5	21.18	12.14	1.199	84.25	0	24.9	480	male	0.011
355	355	A	A	355	355	A	355	1400	2011-2012	63560	2	94	40	Male	Non-Hispanic White	Married	1.17	116165.700541	More than high school	never	heavy	2011-2012	405	2011-2012	2046	1345	2011-2012	10.4	103.675	8	73.5	1.9325	18.368	1.622	266.5	3.6	19.6	5.65	695.5	347	8.495	11.75	1.5675	109.25	0	31.1	2400	male	186
356	356	C	C	356	356	C	356	1402	2011-2012	63562	1	98	22	Male	Non-Hispanic White	Living Alone	0	44574.41704	More than high school	now	mild	2011-2012	0	2011-2012	3489	1346	2011-2012	31.55	155.355	239	1168	2.2365	44.8935	1.418	772	4.115	8.8	18.085	1347.5	479.5	24.985	15.935	2.332	174	25.2	20.1	960	male	0.465
357	357	D	B	357	357	C	357	1411	2011-2012	63571	1	99	36	Male	Other Race	Living Alone	3.99	12793.158379	High school	never	mild	2011-2012	53	2011-2012	1466	1353	2011-2012	13.8	83.5	2025	4921	5.542	45.3205	4.765	480.5	12.545	57.45	4.675	486	196.5	17.385	11.705	1.0765	131.35	0	25.4	1440	male	0.026
358	358	B	D	358	358	D	358	1412	2011-2012	63572	2	92	28	Female	Non-Hispanic White	Living Alone	3.67	83650.947594	More than high school	never	mild	2011-2012	220	2011-2012	2484	1354	2011-2012	25.6	52.865	1440.5	4382.5	2.155	23.04	2.255	407.5	4.71	202.95	7.65	976	351	10.995	8.345	1.347	108.1	25.2	33.8	10440	female	0.033
359	359	D	B	359	359	B	359	1413	2011-2012	63573	1	96	20	Female	Non-Hispanic Black	Living Alone	2.31	21259.816918	More than high school	never	never	2011-2012	200	2011-2012	2697	1355	2011-2012	18.05	139.16	1291.5	10709	1.0345	21.94	1.856	199.5	0.85	41.4	13.6	353	216	9.95	5.295	1.037	61.3	0	20	10920	female	0.011
360	360	A	C	360	360	C	360	1416	2011-2012	63576	1	90	46	Male	Other Hispanic	Living Alone	5	38781.831565	More than high school	now	heavy	2011-2012	233	2011-2012	3929	1358	2011-2012	31.1	86.68	65	2883	2.334	28.552	1.889	834	3.36	115.9	14.285	865.5	464	22.595	11.775	2.5325	150.6	64.85	27.7	160	male	102
361	361	A	C	361	361	B	361	1418	2011-2012	63578	2	99	41	Female	Non-Hispanic Black	Living Alone	1.11	17268.517878	High school	now	moderate	2011-2012	0	2011-2012	2388	1360	2011-2012	9.55	136.93	1	138	2.2	42.73	2.6755	360	9.13	33.5	11.455	757.5	260.5	14.595	15	1.8535	244.7	0	40.8	960	female	183
362	362	D	A	362	362	A	362	1422	2011-2012	63582	3	92	57	Female	Non-Hispanic White	Married	0.52	34164.529253	More than high school	never	former	2011-2012	42	2011-2012	845	1364	2011-2012	6.1	44.195	12	269.5	0.5955	6.2585	0.5245	95.5	1.495	11.05	2.505	349.5	112.5	5.06	4.01	0.653	34.8	0	23.1	1080	female	0.032
363	363	B	A	363	363	A	363	1424	2011-2012	63584	2	96	30	Female	Non-Hispanic Black	Living Alone	0.38	33906.169633	More than high school	never	never	2011-2012	1	2011-2012	599	1366	2011-2012	3.35	28.15	15.5	106	1.113	10.8295	1.174	199.5	2.16	67.15	1.04	403.5	81	5.985	5.635	0.295	36.6	0	29.8	3600	female	0.085
364	364	A	D	364	364	C	364	1427	2011-2012	63587	1	92	36	Male	Non-Hispanic White	Married	1.45	71041.142737	More than high school	never	moderate	2011-2012	244	2011-2012	3411	1369	2011-2012	25.75	211.975	9	1132.5	2.916	48.1585	2.4055	545.5	11.95	151.7	27.45	1185.5	558.5	21.105	13.18	2.5685	144.2	9.3	32.4	160	male	0.42
365	365	A	A	365	365	A	365	1430	2011-2012	63590	1	91	21	Male	Non-Hispanic Black	Living Alone	5	21074.130073	More than high school	never	heavy	2011-2012	4	2011-2012	1789	1372	2011-2012	9.15	60.97	22.5	536.5	1.3555	20.1185	1.146	208.5	4.655	47.4	5.135	774	181	9.7	12.21	0.7805	105.7	0	29.9	8160	male	3.13
366	366	C	A	366	366	A	366	1442	2011-2012	63602	2	93	34	Male	Non-Hispanic Black	Living Alone	1.05	19546.605226	More than high school	never	moderate	2011-2012	0	2011-2012	1782	1383	2011-2012	7.55	38.075	54	2770.5	0.866	17.953	1.4425	216.5	2.21	48.9	2.815	487.5	170	7.015	6.745	0.6405	93	18.7	20.5	5760	male	120
367	367	A	A	367	367	A	367	1454	2011-2012	63614	2	97	58	Female	Non-Hispanic White	Divorced	0.77	32969.273278	High school	now	former	2011-2012	176	2011-2012	1372	1394	2011-2012	5	73.125	11	246	0.9355	12.2225	1.079	162	4.525	9	2.815	566	142	9.055	9.59	0.6515	70.3	0	28.8	120	female	230
368	368	D	C	368	368	D	368	1455	2011-2012	63615	1	93	26	Female	Non-Hispanic White	Living Alone	5	135937.909642	More than high school	never	moderate	2011-2012	8	2011-2012	1083	1395	2011-2012	12.2	31.945	599	1870	2.8575	8.791	1.258	236	6.75	39.85	9.445	1737.5	373.5	8.165	10.81	1.3405	62.45	7.55	23.6	10080	female	0.011
369	369	B	D	369	369	D	369	1457	2011-2012	63617	2	92	29	Male	Non-Hispanic White	Married	4.59	94631.352733	More than high school	former	heavy	2011-2012	71	2011-2012	3765	1397	2011-2012	26.5	81.85	587	9492.5	2.7295	27.491	4.5855	849.5	10.57	170.45	29.45	1357.5	367	18.93	12.37	1.5925	161.35	40.35	23.2	1280	male	3.53
370	370	A	B	370	370	B	370	1460	2011-2012	63620	1	92	61	Male	Non-Hispanic Black	Married	3.97	14272.623174	More than high school	now	former	2011-2012	188	2011-2012	1857	1400	2011-2012	16	61.38	759	3000.5	2.314	30.9715	1.9445	778.5	3.815	48.15	5.8	1079.5	304.5	33.74	11.41	1.1345	81.4	0	23.9	360	male	35.5
371	371	D	C	371	371	C	371	1461	2011-2012	63621	1	98	61	Female	Non-Hispanic White	Married	4.96	129559.2554	More than high school	never	mild	2011-2012	166	2011-2012	1670	1401	2011-2012	25.95	59.605	2195.5	6261.5	1.7295	16.76	1.6225	324	3.14	101.85	8.58	686.5	255.5	9.86	10.085	1.168	58.1	0	23.9	1120	female	0.011
372	372	D	A	372	372	B	372	1466	2011-2012	63626	1	102	39	Female	Non-Hispanic White	Married	1.6	59007.297053	More than high school	never	heavy	2011-2012	428	2011-2012	1408	1406	2011-2012	15.4	61.665	26.5	156	1.6365	13.6705	1.3155	411.5	2.29	23.65	7.225	432	212	13.565	4.975	1.031	40.6	0	22.3	7520	female	0.011
373	373	D	D	373	373	D	373	1469	2011-2012	63629	3	91	36	Female	Other Race	Married	2.16	15828.161907	More than high school	never	mild	2011-2012	0	2011-2012	1966	1408	2011-2012	28.85	57.57	26	2017	1.5625	38.9665	3.0075	343.5	8.565	87.95	7.455	527.5	517	12.27	10.235	1.925	199.9	0.25	20.1	600	female	0.016
374	374	A	C	374	374	B	374	1473	2011-2012	63633	2	99	48	Male	Non-Hispanic Black	Married	4.9	13189.930654	More than high school	never	mild	2011-2012	205	2011-2012	2553	1412	2011-2012	23.4	114.385	1322.5	4479.5	2.32	26.6765	2.302	378	2.64	125.05	23.005	774	481.5	13.14	9.65	1.936	101.9	31.1	30.6	2880	male	16.7
375	375	C	C	375	375	C	375	1478	2011-2012	63638	1	92	47	Female	Non-Hispanic White	Married	3.4	127469.032295	More than high school	former	former	2011-2012	8	2011-2012	766	1417	2011-2012	7.9	23.09	15.5	269.5	2.418	15.618	2.0705	188	4.22	155.2	8.78	676.5	292.5	4.73	10.245	0.628	72.85	0	35	2800	female	0.015
376	376	B	C	376	376	B	376	1482	2011-2012	63642	1	93	25	Male	Non-Hispanic Black	Living Alone	0.32	21340.685849	More than high school	former	mild	2011-2012	59	2011-2012	1951	1421	2011-2012	16.35	68.23	2575	6088.5	1.419	26.238	2.269	333	3.5	29.8	10.325	1031	276.5	12.065	11.15	1.258	132.9	23.2	28.9	3360	male	18.1
377	377	C	A	377	377	A	377	1497	2011-2012	63657	1	97	30	Male	Other Race	Married	4.5	23174.199432	More than high school	never	mild	2011-2012	28	2011-2012	1697	1435	2011-2012	14.7	50.015	1368	4225	0.88	12.652	1.0095	240.5	1.89	72.4	5.73	580	157.5	8.28	8.385	0.755	108.75	0	28.3	920	male	0.011
378	378	B	B	378	378	B	378	1499	2011-2012	63659	1	95	80	Male	Non-Hispanic White	Living Alone	5	39501.597518	More than high school	former	mild	2011-2012	106	2011-2012	2268	1437	2011-2012	10.25	59.19	777	2935.5	2.103	19.1435	1.804	352	5.235	119.7	6.14	775	240.5	12.03	10.37	0.7825	87.4	45.25	29.7	1440	male	0.011
379	379	B	C	379	379	C	379	1501	2011-2012	63661	2	91	46	Female	Non-Hispanic White	Married	0.44	32457.841726	More than high school	now	never	2011-2012	284	2011-2012	2639	1439	2011-2012	13	96.16	81.5	604	3.3025	32.4445	2.3675	386.5	4.445	64.35	8.73	1294.5	276.5	17.805	10.635	0.9565	140.1	0	26.2	1140	female	436
380	380	B	D	380	380	D	380	1502	2011-2012	63662	2	95	80	Male	Non-Hispanic White	Married	4.3	36318.620408	More than high school	never	former	2011-2012	37	2011-2012	2593	1440	2011-2012	28.15	82.86	581	14090.5	2.4435	29.141	2.846	559.5	5.62	246.65	10.94	1244	405.5	18.445	14.565	1.708	115.95	0.05	29.3	6160	male	0.129
381	381	D	D	381	381	D	381	1504	2011-2012	63664	2	91	58	Male	Other Race	Divorced	5	18939.145414	More than high school	never	mild	2011-2012	242	2011-2012	2842	1442	2011-2012	39.5	202.78	1139.5	4414.5	3.9635	49.636	4.1475	1132	7.155	74.2	25.295	1663.5	714	31.94	24.985	3.1775	315.15	0	27.3	1440	male	0.011
382	382	A	C	382	382	C	382	1505	2011-2012	63665	2	93	56	Male	Other Hispanic	Living Alone	2.91	27795.676997	More than high school	never	mild	2011-2012	71	2011-2012	1608	1443	2011-2012	14.7	46.2	146	1454.5	2.007	35.035	3.2825	308.5	3.98	369.05	23.61	621.5	396	12.41	14.965	1.3565	158.25	0	29.6	120	male	0.011
383	383	A	D	383	383	C	383	1513	2011-2012	63673	1	101	43	Male	Non-Hispanic White	Married	0.97	126463.833097	High school	now	heavy	2011-2012	276	2011-2012	2191	1450	2011-2012	17.65	70.105	196.5	493.5	3.8045	34.934	2.7935	489.5	8.765	49.25	8.505	1422.5	394	19.79	19.475	1.585	172.8	0	32.7	4320	male	152
384	384	A	A	384	384	A	384	1518	2011-2012	63678	2	90	22	Female	Other Hispanic	Living Alone	0.22	33640.063825	High school	never	never	2011-2012	0	2011-2012	911	1455	2011-2012	14.05	20.38	98	497	0.4995	7.839	0.7815	250.5	0.165	33.45	4.475	253.5	172	7.47	3.255	0.9145	43.1	0	30.3	1260	female	0.551
385	385	D	B	385	385	B	385	1520	2011-2012	63680	2	94	54	Male	Other Race	Married	1.04	23586.645568	Less than high school	former	former	2011-2012	240	2011-2012	3528	1457	2011-2012	26.1	108.625	40.5	848	1.979	27.2055	2.368	391	9.57	21.45	7.525	891	359.5	27.035	40.24	1.503	180.55	0	27.8	9600	male	0.011
386	386	C	B	386	386	B	386	1524	2011-2012	63684	2	93	54	Female	Non-Hispanic Black	Divorced	2.78	22918.553497	More than high school	never	former	2011-2012	0	2011-2012	1274	1461	2011-2012	8.4	96.76	42	693	1.739	14.997	1.6175	302	3.425	128.2	9.97	942	198	13.36	7.445	0.7775	108.25	0	28.8	3840	female	0.017
387	387	D	C	387	387	D	387	1525	2011-2012	63685	3	91	60	Female	Other Hispanic	Married	0.89	13000.378144	More than high school	never	mild	2011-2012	26	2011-2012	1739	1462	2011-2012	12.1	55.44	493	2614.5	1.989	21.6275	2.009	408	4.685	163.6	6.6	781.5	222	12.33	11.115	0.895	105.05	0	26.3	4320	female	0.011
388	388	D	D	388	388	D	388	1529	2011-2012	63689	2	98	66	Female	Non-Hispanic White	Married	5	97732.118213	More than high school	former	moderate	2011-2012	1124	2011-2012	2759	1466	2011-2012	35.2	108.35	241.5	10540	2.656	29.2955	2.802	640.5	3.09	93.4	15.86	707.5	438.5	13.84	11.785	1.879	93.45	0	26.4	3120	female	0.019
389	389	D	D	389	389	D	389	1530	2011-2012	63690	1	93	29	Male	Other Race	Married	5	14034.473347	More than high school	never	never	2011-2012	171	2011-2012	2255	1467	2011-2012	41.45	81.2	13516.5	29419	4.1045	32.9375	3.388	695.5	7.745	117.6	18.375	2306	746	24.24	14.345	4.003	144.15	0	22.2	4000	male	0.021
390	390	A	C	390	390	B	390	1531	2011-2012	63691	1	94	21	Male	Other Race	Living Alone	0.57	44211.773156	High school	now	moderate	2011-2012	6	2011-2012	3524	1468	2011-2012	16.85	65.64	38.5	495.5	2.4005	30.828	2.3005	446	6.745	162.85	5.705	1370	288.5	15.64	14.65	0.987	141.7	23.4	31.6	240	male	139
391	391	C	A	391	391	A	391	1532	2011-2012	63692	2	101	22	Female	Non-Hispanic Black	Living Alone	0.6	30259.77569	More than high school	never	heavy	2011-2012	15	2011-2012	889	1469	2011-2012	7.65	48.45	1	83.5	0.736	14.304	1.1465	125.5	2.335	54.1	3.21	309	107	8.295	3.8	0.387	44.1	0	24.9	320	female	0.018
392	392	A	B	392	392	B	392	1539	2011-2012	63699	1	99	47	Female	Non-Hispanic Black	Living Alone	1.46	18592.086302	More than high school	never	mild	2011-2012	74	2011-2012	1453	1474	2011-2012	17.45	68.425	80.5	5146	1.2865	13.6595	1.4045	358.5	1.64	226.85	7.665	822.5	266	7.28	6.36	1.5105	57	21.4	24.9	1800	female	1.53
393	393	B	A	393	393	A	393	1540	2011-2012	63700	1	96	40	Male	Non-Hispanic Black	Living Alone	2.19	21123.738865	More than high school	never	moderate	2011-2012	1	2011-2012	1089	1475	2011-2012	11.6	55.41	43.5	2614.5	1.239	16.632	1.4395	119.5	3.235	30.2	4.04	591	225	6.63	8.67	0.882	94.6	0	31.9	6600	male	0.088
394	394	D	B	394	394	C	394	1541	2011-2012	63701	1	90	55	Male	Non-Hispanic White	Married	5	146040.776498	More than high school	never	mild	2011-2012	241	2011-2012	2109	1476	2011-2012	21.05	62.435	188.5	1666	2.214	22.112	1.9565	404	2.145	121.05	7.035	926.5	290.5	12.265	7.865	1.0315	116.4	9.3	25.7	1560	male	0.02
395	395	B	C	395	395	B	395	1547	2011-2012	63707	2	93	63	Female	Other Hispanic	Divorced	4.92	9718.651548	More than high school	former	mild	2011-2012	173	2011-2012	2143	1482	2011-2012	12.75	76.15	70	582	1.8475	23.5505	2.1915	313	4.605	38.55	7.325	652.5	230.5	11.62	9.5	1.032	105.1	2.35	23.3	360	female	11.6
396	396	D	D	396	396	D	396	1553	2011-2012	63713	2	92	52	Male	Non-Hispanic White	Living Alone	5	126845.993399	More than high school	never	mild	2011-2012	126	2011-2012	2626	1487	2011-2012	45.7	77.16	1493.5	5371.5	3.8605	50.1355	4.6585	816	5.06	123.1	13.36	1092.5	668	26.465	15.155	3.272	186.3	0	26.3	1800	male	0.011
397	397	C	A	397	397	A	397	1557	2011-2012	63717	1	92	50	Female	Non-Hispanic White	Divorced	0.03	37637.166459	More than high school	former	moderate	2011-2012	108	2011-2012	1404	1491	2011-2012	15.6	53.335	17	244.5	0.869	14.215	1.17	253.5	0.84	14.85	5.755	416	188	10.56	4.795	0.746	76.35	17.95	25.6	9720	female	0.017
398	398	C	A	398	398	A	398	1559	2011-2012	63719	1	94	21	Male	Non-Hispanic White	Living Alone	0.74	34629.549705	More than high school	now	mild	2011-2012	301	2011-2012	3204	1493	2011-2012	7.25	69.7	37.5	266	2.136	19.1605	1.2135	422.5	4.27	9.25	4.545	1212	149	15.64	8.535	0.577	101.9	0	19.3	1800	male	162
399	399	C	A	399	399	A	399	1563	2011-2012	63723	3	92	62	Female	Other Race	Married	1.56	15256.34028	High school	never	never	2011-2012	232	2011-2012	879	1496	2011-2012	5.55	42.015	21.5	240.5	0.913	14.9805	1.0405	162.5	2.155	13.8	4.385	295	126	7.32	6.15	0.6345	66.25	0	32.1	4320	female	0.011
400	400	A	B	400	400	B	400	1569	2011-2012	63729	1	97	50	Male	Non-Hispanic White	Living Alone	3.89	160708.090054	More than high school	now	heavy	2011-2012	212	2011-2012	2534	1502	2011-2012	14.15	101.53	0.5	216.5	2.2405	40.685	2.267	498.5	5.255	3.8	5.885	838	333.5	17.45	14.715	1.324	156.55	67.75	30.5	480	male	282
401	401	B	A	401	401	A	401	1572	2011-2012	63732	2	90	60	Male	Other Hispanic	Married	0.89	5649.75477	More than high school	now	heavy	2011-2012	70	2011-2012	1688	1505	2011-2012	9.05	56.575	286.5	698	1.113	17.045	1.019	227.5	3.035	14.6	3.22	395	144.5	9.275	8.245	0.667	89.65	0	25.9	20160	male	125
402	402	C	D	402	402	D	402	1573	2011-2012	63733	2	93	58	Female	Other Hispanic	Living Alone	2.6	24139.998866	More than high school	former	heavy	2011-2012	34	2011-2012	1161	1506	2011-2012	19.15	48.525	540	5938	2.35	17.3965	2.3315	439.5	4.615	239.1	8.935	1530	366.5	8.075	9.29	1.031	92.15	0	34	1760	female	0.011
403	403	B	A	403	403	A	403	1574	2011-2012	63734	1	95	43	Male	Other Race	Divorced	0.6	32895.997285	More than high school	never	heavy	2011-2012	115	2011-2012	1319	1507	2011-2012	7.55	46.62	264	522.5	1.1565	13.046	0.9935	229	2.42	84.8	2.715	605.5	147.5	8.48	6.81	0.661	82.85	0	31.1	8280	male	0.766
404	404	A	D	404	404	D	404	1576	2011-2012	63736	2	101	36	Male	Non-Hispanic Black	Married	1.54	31783.189579	More than high school	now	heavy	2011-2012	0	2011-2012	5575	1509	2011-2012	32.2	238.63	85.5	1326	2.872	63.7565	3.036	928	14.45	109.85	22.595	1349	726.5	33.25	25.72	2.5735	298.8	83.65	36.7	7020	male	328
405	405	B	B	405	405	B	405	1578	2011-2012	63738	2	97	46	Male	Non-Hispanic Black	Living Alone	0.76	19199.459573	More than high school	now	mild	2011-2012	7	2011-2012	2315	1511	2011-2012	19.15	149.98	324.5	1186.5	1.768	30.7905	2.0095	394	6.705	35.9	11.785	953	298.5	16.675	17.69	1.3975	139.85	0	24.2	1080	male	85.5
406	406	A	A	406	406	A	406	1582	2011-2012	63742	2	98	20	Female	Non-Hispanic White	Living Alone	3.78	91474.433025	More than high school	never	never	2011-2012	35	2011-2012	1083	1515	2011-2012	5.7	66.435	12	237.5	0.841	15.0085	0.8275	176	1.72	51.1	5.04	315	122	5.205	4.2	0.4535	64.25	0	29.3	240	female	0.011
407	407	B	D	407	407	C	407	1589	2011-2012	63749	2	92	43	Female	Other Race	Married	2.01	9194.124252	More than high school	never	never	2011-2012	0	2011-2012	988	1522	2011-2012	17.15	46.57	24.5	8456	1.6615	16.217	1.541	296.5	5.205	114.85	4.93	1064.5	276.5	10.33	9.8	0.989	107.6	0	21	240	female	0.041
408	408	B	D	408	408	C	408	1590	2011-2012	63750	1	98	20	Female	Non-Hispanic Black	Living Alone	0.27	22808.13483	More than high school	never	moderate	2011-2012	5	2011-2012	2096	1523	2011-2012	20.75	76.485	50.5	5268	1.683	32.523	2.927	384	4.86	170.3	12.415	679.5	289	11.265	9.42	1.202	73.85	0	28	720	female	0.086
409	409	C	D	409	409	D	409	1593	2011-2012	63753	1	100	33	Male	Other Race	Living Alone	0.68	34835.654759	More than high school	never	mild	2011-2012	139	2011-2012	1676	1526	2011-2012	19.95	102.255	1932.5	5351.5	1.8485	43.07	3.1905	387.5	3.22	49.7	10.745	1209.5	369	16.025	12.06	1.5095	211.85	0	26	21600	male	0.041
410	410	C	C	410	410	C	410	1599	2011-2012	63759	1	99	56	Male	Non-Hispanic White	Married	4.86	95023.624595	More than high school	never	mild	2011-2012	29	2011-2012	1791	1532	2011-2012	25.2	59.31	42.5	245.5	2.2655	29.7105	2.588	540	6.59	51.45	6.24	1069	315	25.49	14.56	1.504	99.35	0	21.8	240	male	0.023
411	411	D	C	411	411	D	411	1601	2011-2012	63761	2	103	21	Female	Other Hispanic	Married	2.64	39975.11173	More than high school	never	heavy	2011-2012	232	2011-2012	1671	1534	2011-2012	13.5	90.33	40	2422	1.8805	28.13	1.773	331	7.615	98.1	7.24	1184	350	12.38	11.595	1.0325	179.3	16.95	22	5880	female	0.011
412	412	D	B	412	412	C	412	1602	2011-2012	63762	1	92	23	Male	Non-Hispanic White	Married	1.15	36973.759081	More than high school	never	mild	2011-2012	0	2011-2012	3182	1535	2011-2012	22.05	107.34	6.5	336.5	1.9185	22.3065	1.175	515	3.905	28.6	9.87	1537.5	309	18.785	13.63	1.2035	118.5	7.55	28.3	4800	male	0.011
413	413	A	D	413	413	C	413	1609	2011-2012	63769	1	93	44	Male	Other Hispanic	Married	2.96	38044.589557	More than high school	now	moderate	2011-2012	176	2011-2012	3433	1542	2011-2012	29.45	95.305	403	2881	1.9385	35.5195	2.4425	710.5	5.81	217.8	7.84	800	385.5	22.09	18.385	1.6995	177.15	0	30.5	9600	male	8.4
414	414	B	D	414	414	D	414	1611	2011-2012	63771	1	101	43	Male	Non-Hispanic White	Married	2.71	34306.488277	More than high school	never	former	2011-2012	280	2011-2012	3688	1544	2011-2012	41.7	114.13	105.5	1331.5	3.125	31.364	3.3485	918	8.07	63.85	14.09	2063.5	529	25.065	21.225	2.166	167.85	0	39.9	3840	male	0.126
415	415	A	B	415	415	B	415	1612	2011-2012	63772	1	95	65	Male	Non-Hispanic White	Married	5	135447.112041	More than high school	former	mild	2011-2012	298	2011-2012	2632	1545	2011-2012	17.55	100.28	1418.5	3546	2.234	20.966	1.5825	390	5.94	17.65	6.78	858	321	14.55	14.17	1.3005	128.9	16.75	29	360	male	0.046
416	416	B	D	416	416	D	416	1613	2011-2012	63773	2	91	56	Male	Other Hispanic	Living Alone	5	30991.200711	More than high school	never	moderate	2011-2012	252	2011-2012	2925	1546	2011-2012	16.6	119.93	3128	7853.5	3.1545	35.663	3.052	507.5	10.41	106.9	10.805	1624	452	22.26	28.28	1.258	157.85	0	33.6	840	male	0.028
417	417	B	D	417	417	D	417	1621	2011-2012	63781	2	93	63	Female	Other Hispanic	Living Alone	4.48	11125.805824	More than high school	never	mild	2011-2012	230	2011-2012	1661	1554	2011-2012	20.15	43.925	4470	12619	1.7085	25.918	2.8385	521	3.8	145.15	5.155	547.5	350	19.385	11.755	1.2715	84	15.6	30.4	3360	female	0.011
418	418	D	B	418	418	C	418	1627	2011-2012	63787	1	95	30	Male	Non-Hispanic White	Married	0.81	22792.166915	More than high school	never	mild	2011-2012	283	2011-2012	3200	1559	2011-2012	14.2	119.635	18	433.5	2.2755	33.7825	1.9255	455	5.29	86.6	10.005	1215	268	17.885	14.75	1.078	159.95	5.45	20	15600	male	0.035
419	419	A	C	419	419	C	419	1636	2011-2012	63796	3	91	36	Female	Other Race	Living Alone	5	19274.920746	More than high school	now	mild	2011-2012	147	2011-2012	1772	1567	2011-2012	12.1	64.01	3.5	637	2.424	9.4625	2.1	556.5	7.48	22.4	17.01	968.5	239.5	9.62	8.23	0.7315	105.55	0	21.4	80	female	52.4
420	420	A	C	420	420	C	420	1642	2011-2012	63802	1	99	48	Female	Non-Hispanic Black	Divorced	3.4	18043.935864	More than high school	never	never	2011-2012	27	2011-2012	4073	1573	2011-2012	14.95	132.79	350	1105	1.8745	25.214	1.9675	302.5	6.19	306	10.425	675.5	358	16.88	7.675	1.2355	142.05	0	34.9	240	female	0.052
421	421	C	C	421	421	C	421	1644	2011-2012	63804	2	95	61	Male	Non-Hispanic Black	Married	4.58	5774.606655	More than high school	former	mild	2011-2012	14	2011-2012	2972	1575	2011-2012	22.75	121.78	66	5844	2.012	31.5445	2.5655	527.5	5.91	93.8	9.53	742.5	310.5	18.02	12.63	1.4365	112.4	20.7	41	1360	male	0.035
422	422	A	C	422	422	C	422	1645	2011-2012	63805	1	94	53	Female	Non-Hispanic White	Married	1.65	28050.845299	More than high school	former	moderate	2011-2012	142	2011-2012	1568	1576	2011-2012	18.1	96.51	50	263	2.768	19.099	1.534	305	7.18	51.75	5.04	1639	321.5	14.32	15.27	1.1145	121.8	0	41.2	200	female	0.011
423	423	A	C	423	423	C	423	1647	2011-2012	63807	2	95	61	Female	Non-Hispanic Black	Divorced	0.67	11318.855823	More than high school	now	mild	2011-2012	284	2011-2012	2850	1578	2011-2012	11.75	138.065	37.5	359	3.027	34.073	3.09	439.5	6.765	45.3	11.18	1113	250.5	20.045	11.3	0.9845	125	0	26.5	640	female	669
424	424	D	C	424	424	C	424	1657	2011-2012	63817	1	96	47	Female	Non-Hispanic Black	Divorced	5	18553.800612	More than high school	never	mild	2011-2012	116	2011-2012	1511	1586	2011-2012	12.05	100.76	391.5	2206.5	1.9755	19.152	1.3285	237.5	2.78	53.35	11.43	888.5	296.5	9.365	9.21	0.9655	72.1	12.1	22.6	2880	female	0.097
425	425	B	A	425	425	A	425	1660	2011-2012	63820	2	100	58	Female	Non-Hispanic Black	Divorced	1.08	15561.208623	More than high school	now	mild	2011-2012	216	2011-2012	1597	1589	2011-2012	3.35	25.88	191.5	684	0.7235	6.8505	0.296	106.5	3.835	9.9	2.3	199	76.5	6.955	18.49	1.3565	33.4	0	27	4800	female	837
426	426	D	D	426	426	D	426	1665	2011-2012	63825	3	91	31	Male	Other Race	Living Alone	5	21506.407763	More than high school	former	heavy	2011-2012	0	2011-2012	1616	1593	2011-2012	20.45	55.29	80.5	667.5	2.2745	35.69	2.752	1017	10.955	114.65	9.635	1011	420.5	34.875	19.085	3.017	171.25	25.7	24.4	1920	male	0.011
427	427	A	B	427	427	A	427	1667	2011-2012	63827	2	98	52	Female	Non-Hispanic White	Married	1.19	30535.306876	More than high school	never	mild	2011-2012	8	2011-2012	1112	1594	2011-2012	13.85	20.11	115.5	1388	1.01	14.8215	1.4665	254.5	1.92	109.75	3.965	405	221.5	7.39	4.235	0.791	63.5	0	39.9	3900	female	0.209
428	428	C	C	428	428	C	428	1672	2011-2012	63832	3	91	46	Male	Non-Hispanic White	Married	1.95	137914.897649	More than high school	former	mild	2011-2012	14	2011-2012	3419	1599	2011-2012	18.15	102.95	983	2998.5	3.4805	29.5685	2.4725	735	10.275	23.25	10.75	1636	322.5	27.975	14.49	1.227	172.45	0	34.4	2640	male	0.011
429	429	B	A	429	429	A	429	1674	2011-2012	63834	2	93	52	Female	Non-Hispanic Black	Married	2.78	18474.07459	High school	never	heavy	2011-2012	101	2011-2012	1351	1601	2011-2012	11.2	34.785	697	2223.5	0.7735	17.4635	0.989	217	0.325	44.6	5.755	232.5	141.5	6.87	3.56	0.663	87.2	0	50.1	1920	female	0.059
430	430	C	D	430	430	D	430	1677	2011-2012	63837	1	91	70	Female	Non-Hispanic White	Living Alone	5	64182.95787	More than high school	former	mild	2011-2012	285	2011-2012	1792	1604	2011-2012	24.65	86.96	1990	4763	2.3855	24.9305	2.083	376.5	5.405	93.5	8.47	1105	354.5	12.875	9.01	1.4035	143.05	0	39.7	3000	female	0.011
431	431	C	C	431	431	C	431	1678	2011-2012	63838	2	95	78	Female	Non-Hispanic White	Living Alone	1.34	27430.822937	More than high school	never	never	2011-2012	23	2011-2012	1802	1605	2011-2012	13.85	67.955	458.5	2215	1.9	22.9675	2.531	527	6.73	82.25	9.05	517.5	207.5	17.015	8.61	0.7595	91.35	0	30.8	960	female	0.029
432	432	A	C	432	432	C	432	1679	2011-2012	63839	1	99	75	Male	Non-Hispanic Black	Married	2.71	9400.859081	Less than high school	former	former	2011-2012	2	2011-2012	1995	1606	2011-2012	13.9	61.525	41.5	5844.5	2.3425	39.6745	3.0825	454.5	11.565	152.15	8.01	992	275	17.21	6.77	1.3865	167.7	0	32.4	360	male	0.186
433	433	C	C	433	433	C	433	1681	2011-2012	63841	2	102	27	Male	Other Race	Married	4.76	63721.06052	More than high school	former	heavy	2011-2012	64	2011-2012	2221	1608	2011-2012	17.7	67.98	367.5	1858.5	1.694	44.6385	3.044	361.5	11.235	214.5	9.735	961	344	11.475	8.305	1.256	212.9	0	33.1	24120	male	0.011
434	434	B	B	434	434	B	434	1684	2011-2012	63844	1	99	80	Male	Non-Hispanic White	Married	1.7	30613.083607	More than high school	never	mild	2011-2012	3	2011-2012	1090	1611	2011-2012	12.5	28.04	745	2934	3.6655	17.411	1.9915	293	31.04	24.25	3.61	1246	231	7.32	8.825	5.201	103.45	6.95	27.7	240	male	0.011
435	435	D	B	435	435	B	435	1687	2011-2012	63847	3	91	58	Male	Non-Hispanic White	Living Alone	2.24	155918.172532	More than high school	never	mild	2011-2012	829	2011-2012	2109	1614	2011-2012	15.65	110.38	27	299	3.1345	24.9975	1.6745	400.5	4.405	61.6	8.46	1372	286.5	12.895	10.63	0.727	111.1	28.1	28.1	1280	male	0.011
436	436	D	C	436	436	C	436	1688	2011-2012	63848	3	90	31	Male	Non-Hispanic Black	Living Alone	4.89	16029.957596	More than high school	never	mild	2011-2012	143	2011-2012	2465	1615	2011-2012	17.8	102.74	230	820.5	2.114	32.8445	3.32	353.5	2.895	155.75	7.72	1261	342.5	11.31	10.67	1.0975	137.55	0	28	7680	male	0.018
437	437	C	D	437	437	D	437	1689	2011-2012	63849	1	103	34	Male	Non-Hispanic White	Married	2.96	73321.195079	More than high school	never	heavy	2011-2012	13	2011-2012	2477	1616	2011-2012	32.8	139.475	22.5	774.5	5.3725	40.3855	3.359	781	17.94	9.15	10.95	1828	453	38.045	35.395	2.0475	150.2	0	30.1	3740	male	0.011
438	438	A	A	438	438	A	438	1692	2011-2012	63852	1	100	50	Male	Non-Hispanic White	Married	5	161135.953834	More than high school	former	mild	2011-2012	403	2011-2012	918	1619	2011-2012	12.35	77.595	64	1520	2.199	22.2055	1.3245	251	3.705	83.5	7.24	754.5	209	10.865	11.51	0.608	90.4	0	32	240	male	0.017
439	439	D	D	439	439	D	439	1693	2011-2012	63853	2	92	36	Female	Non-Hispanic White	Married	5	77536.924917	More than high school	never	mild	2011-2012	110	2011-2012	2310	1620	2011-2012	25.4	109.185	1074.5	3109.5	1.6975	21.821	2.0905	475.5	3.76	97.7	13.705	990	330	14.305	11.17	1.6975	120.1	7.55	18.5	760	female	0.011
440	440	D	C	440	440	C	440	1696	2011-2012	63856	1	98	20	Female	Non-Hispanic Black	Living Alone	0.13	22808.13483	More than high school	never	mild	2011-2012	0	2011-2012	2550	1623	2011-2012	11	92.315	142	456.5	1.856	17.4485	1.6055	355.5	6.04	131.35	5.53	1036.5	214.5	14.89	11.56	0.8765	117.55	0	18.7	5040	female	0.039
441	441	D	B	441	441	B	441	1700	2011-2012	63860	3	90	50	Female	Other Race	Married	3.14	123358.620194	More than high school	never	mild	2011-2012	107	2011-2012	1836	1626	2011-2012	13.9	54.865	511	4120.5	1.1975	14.381	1.2705	229	2.28	44.65	7.145	467.5	207.5	7.715	6.64	1.207	90.35	0	27.3	2760	female	0.035
442	442	D	D	442	442	D	442	1701	2011-2012	63861	2	91	63	Male	Non-Hispanic White	Married	5	141933.339512	More than high school	never	mild	2011-2012	22	2011-2012	2788	1627	2011-2012	19.6	132.245	1454.5	4978	3.3715	31.2705	2.647	570.5	13.95	111.85	12.43	2221.5	440	26.285	21.71	1.994	143.75	0	20	1680	male	0.011
443	443	D	A	443	443	A	443	1713	2011-2012	63873	2	100	80	Male	Non-Hispanic Black	Living Alone	1.29	9280.560292	Less than high school	former	former	2011-2012	0	2011-2012	473	1638	2011-2012	2.75	39.46	0	53	0.981	14.0165	0.986	121.5	2.53	0.8	3.59	296	78	4.62	3.695	0.3155	69.5	0	18.1	2880	male	0.23
444	444	A	A	444	444	A	444	1715	2011-2012	63875	1	96	64	Female	Non-Hispanic Black	Living Alone	1.25	11139.888992	High school	never	former	2011-2012	112	2011-2012	750	1640	2011-2012	5.55	21.565	68.5	171	0.3155	6.888	0.291	69.5	1.09	10.75	1.905	174	79.5	3.17	1.37	0.3725	40.15	0	41.6	240	female	0.116
445	445	D	A	445	445	A	445	1717	2011-2012	63877	2	101	20	Female	Non-Hispanic Black	Living Alone	0.32	29672.504425	More than high school	never	heavy	2011-2012	0	2011-2012	1771	1642	2011-2012	5.65	60.05	53.5	1013	0.671	15.2095	1.1965	182.5	4.805	39.7	2.97	537	97.5	6.02	3.75	0.372	53.85	0	17.7	2520	female	0.015
446	446	D	A	446	446	A	446	1719	2011-2012	63879	1	99	76	Male	Non-Hispanic White	Living Alone	3.31	39676.327756	More than high school	former	mild	2011-2012	157	2011-2012	2155	1644	2011-2012	11.85	96.145	42.5	268.5	2.3745	22.186	1.387	268.5	5.115	9.75	8.41	901	207	14.795	6.795	0.9835	106.6	0	23.6	720	male	0.025
447	447	D	C	447	447	C	447	1721	2011-2012	63881	1	93	25	Female	Non-Hispanic White	Living Alone	2.75	52206.228199	More than high school	never	mild	2011-2012	134	2011-2012	1562	1646	2011-2012	20.75	63.05	1.5	261.5	2.056	15.227	0.826	214.5	2.845	49.2	9.025	1009	356.5	10.905	8.505	1.3795	77.2	0	21.2	8160	female	0.011
448	448	C	C	448	448	C	448	1722	2011-2012	63882	3	91	43	Male	Other Race	Married	5	15754.77307	More than high school	never	mild	2011-2012	80	2011-2012	1898	1647	2011-2012	18.8	80.58	292	1553	1.7785	18.377	2.618	318.5	12.85	73.95	10.3	896	325	15.53	9.91	1.7095	108.4	0	23.1	160	male	0.011
449	449	C	D	449	449	D	449	1727	2011-2012	63887	1	94	64	Female	Non-Hispanic White	Living Alone	3.13	107051.932277	More than high school	former	former	2011-2012	260	2011-2012	3174	1651	2011-2012	28.7	187.375	10.5	434.5	2.3425	22.496	1.67	274.5	3.44	42.2	12.73	1012	443	13.755	11.52	1.962	130.9	0	40.1	1680	female	0.011
450	450	B	D	450	450	D	450	1729	2011-2012	63889	1	94	48	Male	Non-Hispanic White	Living Alone	0.36	29425.409675	More than high school	never	mild	2011-2012	285	2011-2012	7466	1653	2011-2012	34	226.82	1	270.5	2.5955	33.589	2.812	577	3.65	292.85	33.125	1470.5	587.5	25.83	16.435	2.203	158.35	0	27.5	3360	male	216
451	451	C	B	451	451	B	451	1730	2011-2012	63890	2	90	60	Female	Other Hispanic	Living Alone	0.68	10308.451947	Less than high school	former	never	2011-2012	6	2011-2012	1106	1654	2011-2012	10	21.925	222	1314	1.417	10.6955	1.561	353	6.07	139.5	2.87	823.5	175.5	12.74	6.085	0.602	41.15	0	38.7	960	female	0.011
452	452	C	A	452	452	A	452	1731	2011-2012	63891	1	96	55	Female	Non-Hispanic Black	Living Alone	4.13	18102.807884	More than high school	former	former	2011-2012	0	2011-2012	1395	1655	2011-2012	9.8	39.985	25.5	627	2.299	12.84	1.1715	297.5	3.175	90.5	4.98	759.5	155.5	10.85	5.36	0.684	56.55	0	26.1	24480	female	0.036
453	453	A	B	453	453	A	453	1738	2011-2012	63898	2	98	51	Female	Other Race	Married	0.63	25000.211608	High school	never	never	2011-2012	30	2011-2012	2979	1661	2011-2012	7.7	85.715	19.5	430.5	1.6265	24.3935	1.558	221.5	6.67	5.75	5.12	821.5	181.5	13.13	17.545	0.7205	139.6	0	38	3360	female	2.21
454	454	B	D	454	454	D	454	1742	2011-2012	63902	2	98	68	Male	Non-Hispanic White	Married	4.76	144742.519652	More than high school	former	moderate	2011-2012	604	2011-2012	2512	1665	2011-2012	28.5	91.545	1125.5	2957.5	2.9705	35.953	3.5815	401.5	4.485	68.95	9.87	550	410	15.375	17.305	1.5795	154.6	22.3	29.6	960	male	0.011
455	455	A	A	455	455	A	455	1747	2011-2012	63907	1	100	60	Male	Non-Hispanic Black	Living Alone	5	11582.681279	More than high school	now	former	2011-2012	260	2011-2012	1604	1670	2011-2012	11.7	74.92	227	1489.5	1.3475	21.4605	1.085	230.5	3.44	57.2	8.83	502	290	9.155	7.595	1.2025	99.1	0	33.6	960	male	118
456	456	B	B	456	456	A	456	1748	2011-2012	63908	2	94	55	Male	Other Race	Married	1.33	22116.943066	High school	former	heavy	2011-2012	217	2011-2012	3117	1671	2011-2012	17.65	101.075	19.5	397	1.444	41.439	2.2085	281.5	3.135	16.8	10.355	422	331	14.025	8.67	1.2215	156.95	0	31.9	11640	male	0.059
457	457	C	C	457	457	C	457	1749	2011-2012	63909	2	96	62	Female	Non-Hispanic White	Married	0.95	44690.47559	More than high school	never	former	2011-2012	450	2011-2012	2076	1672	2011-2012	21.85	82.835	49.5	418	3.2895	20.814	1.9415	631	3.61	34.95	7.745	963	327.5	18.49	12.965	1.265	80.05	0	32.2	8880	female	0.011
458	458	D	D	458	458	D	458	1752	2011-2012	63912	2	100	28	Male	Other Race	Living Alone	1.88	11789.46785	More than high school	never	mild	2011-2012	203	2011-2012	2908	1674	2011-2012	26.3	79.085	129	1897.5	2.5295	35.6055	2.9025	682	2.735	336.65	11.74	1385	429	18.375	13.385	1.625	155.35	14	24.5	1440	male	0.011
459	459	A	C	459	459	C	459	1755	2011-2012	63915	2	95	40	Female	Non-Hispanic White	Married	1.13	20209.076405	More than high school	now	moderate	2011-2012	185	2011-2012	1884	1677	2011-2012	13.6	70.46	50	836.5	1.5855	22.312	1.9165	279	4.4	101.95	5.42	924.5	258	11.225	11.485	1.6135	92.65	4.7	36.7	1800	female	317
460	460	A	A	460	460	A	460	1756	2011-2012	63916	1	94	34	Male	Non-Hispanic White	Married	0.59	21708.160855	High school	former	never	2011-2012	161	2011-2012	3094	1678	2011-2012	12.3	72.07	26	210	2.011	25.6015	1.8905	702	6.045	11.4	5.48	905	235	23.89	10.78	0.9475	125.7	0	38.4	960	male	1.22
461	461	A	D	461	461	D	461	1763	2011-2012	63923	2	90	52	Female	Non-Hispanic Black	Married	5	13391.816234	More than high school	former	moderate	2011-2012	294	2011-2012	2135	1685	2011-2012	19.6	101.715	5359	12802	2.4705	32.4055	3.257	526	16.92	139.8	12.79	982.5	419.5	24.975	13.41	1.7495	198.8	23	30	320	female	0.03
462	462	A	B	462	462	B	462	1764	2011-2012	63924	2	96	29	Female	Non-Hispanic Black	Living Alone	0.57	18151.501185	More than high school	now	heavy	2011-2012	2	2011-2012	1727	1686	2011-2012	8.3	103.905	3	318.5	1.7445	18.288	1.2095	213	6.71	60.45	7.985	842	280	12.34	15.195	0.6675	107.25	0	41.9	720	female	131
463	463	A	B	463	463	A	463	1766	2011-2012	63926	2	96	34	Male	Non-Hispanic Black	Married	0.67	21013.422419	More than high school	now	heavy	2011-2012	258	2011-2012	1394	1687	2011-2012	6.4	85.555	63	7415	2.059	19.64	1.484	177.5	4.91	55.8	6.65	803	202	9.55	11.74	0.641	122.85	0	29.3	420	male	436
464	464	B	D	464	464	D	464	1767	2011-2012	63927	2	96	37	Male	Other Race	Married	0.46	34733.660984	Less than high school	never	heavy	2011-2012	83	2011-2012	3551	1688	2011-2012	25.1	192.245	32	360.5	3.6705	42.851	3.316	649.5	8.32	9.6	9.425	1606	486.5	19.115	18.675	1.6155	207.85	63.35	27	5160	male	0.092
465	465	B	A	465	465	A	465	1779	2011-2012	63939	2	95	66	Male	Non-Hispanic Black	Married	1.32	9293.322792	High school	now	heavy	2011-2012	12	2011-2012	1777	1699	2011-2012	5.6	84.975	0	240	1.5955	17.974	1.0235	165.5	5.495	1.9	2.88	2419.5	175	10.97	13.48	0.7385	117	0	27.8	4800	male	105
466	466	A	B	466	466	B	466	1783	2011-2012	63943	1	91	29	Female	Non-Hispanic White	Living Alone	3.21	138597.101074	More than high school	never	mild	2011-2012	219	2011-2012	1643	1703	2011-2012	15.6	52.765	389.5	1800.5	1.3155	20.192	1.513	399.5	0.4	25.7	19.55	407.5	229.5	11.745	6.17	1.5885	103.65	18.05	29.4	240	female	0.011
467	467	C	C	467	467	C	467	1785	2011-2012	63945	2	92	29	Female	Non-Hispanic White	Living Alone	5	90505.825807	More than high school	never	heavy	2011-2012	95	2011-2012	2239	1705	2011-2012	27.7	81.35	84	11496.5	1.7215	14.3315	1.878	415.5	2.605	173	11.22	654	351	13.58	8.105	1.429	99.45	0	30.1	2040	female	0.011
468	468	A	B	468	468	B	468	1786	2011-2012	63946	3	91	39	Male	Non-Hispanic White	Married	1.22	19649.848899	High school	now	moderate	2011-2012	207	2011-2012	1553	1706	2011-2012	18.25	54.36	727.5	1726	1.7925	25.742	2.6205	248.5	2.78	70.35	4.23	810	255	9.775	9.855	1.1135	134.45	9.3	29.8	2700	male	200
469	469	A	A	469	469	A	469	1788	2011-2012	63948	1	100	50	Female	Non-Hispanic Black	Living Alone	5	24510.535836	More than high school	never	moderate	2011-2012	10	2011-2012	1232	1708	2011-2012	11.6	47.42	146.5	676.5	0.884	14.147	1.074	226	2.86	15.1	5.455	330	141.5	12.635	7.95	0.927	60.95	0	28.1	720	female	19.4
470	470	B	C	470	470	B	470	1790	2011-2012	63950	2	91	28	Female	Non-Hispanic Black	Living Alone	5	21485.967466	More than high school	never	heavy	2011-2012	71	2011-2012	3017	1710	2011-2012	9.8	98.435	7	765	1.964	27.555	1.7055	402	4.48	26.1	6.11	1389	237	12.065	12.68	1.0465	166.3	28.1	40.2	4560	female	0.011
471	471	B	A	471	471	A	471	1799	2011-2012	63959	1	101	41	Male	Non-Hispanic White	Living Alone	1.17	28129.563738	More than high school	now	former	2011-2012	551	2011-2012	3603	1719	2011-2012	8.65	104.92	0	506.5	2.93	19.403	1.81	515	4.945	4.5	6.73	959.5	253	16.18	9.38	0.9275	124.55	0	26.1	1200	male	454
472	472	C	B	472	472	B	472	1800	2011-2012	63960	1	97	21	Male	Non-Hispanic Black	Living Alone	1.41	25126.271361	More than high school	never	never	2011-2012	0	2011-2012	2160	1720	2011-2012	9.85	82.89	0	270.5	2.74	16.234	0.998	392	3.135	20.75	5.845	2989.5	285	13.255	11.81	1.138	179.75	0	43.2	6300	male	0.021
473	473	B	B	473	473	B	473	1803	2011-2012	63963	2	102	72	Male	Non-Hispanic White	Married	5	88112.194036	More than high school	never	moderate	2011-2012	231	2011-2012	1323	1722	2011-2012	19.5	35.865	43	722	2.205	25.9175	2.945	457.5	5.875	96.4	3.205	522	307	18.16	9.325	1.261	68.35	35.05	24.6	180	male	0.011
474	474	C	D	474	474	D	474	1811	2011-2012	63971	1	98	36	Female	Other Race	Married	2.71	21617.60214	More than high school	never	moderate	2011-2012	108	2011-2012	3333	1730	2011-2012	17.65	93.17	32.5	309	2.0875	27.286	1.9235	429	3.375	55.9	7.54	880.5	291.5	14.03	9.205	1.177	109.95	0	23	1440	female	0.192
475	475	A	B	475	475	B	475	1817	2011-2012	63977	1	99	22	Female	Non-Hispanic Black	Living Alone	1.46	17713.108755	More than high school	now	heavy	2011-2012	5	2011-2012	2926	1736	2011-2012	9.25	120.085	83.5	771	1.8775	20.473	1.5835	669.5	2.71	47.1	11.81	1282.5	235	19.385	11.505	0.9195	88.85	74.3	25.3	2880	female	463
476	476	D	C	476	476	C	476	1824	2011-2012	63984	3	91	24	Male	Other Race	Living Alone	2.04	34470.44913	More than high school	never	heavy	2011-2012	219	2011-2012	3585	1743	2011-2012	29.3	179.755	19	526.5	1.861	32.141	1.8965	497.5	4.975	38.5	14.81	898.5	410	22.17	15.175	1.976	129.6	0	24	4320	male	0.011
477	477	C	B	477	477	B	477	1832	2011-2012	63992	2	95	44	Male	Non-Hispanic White	Living Alone	0.4	19993.739669	More than high school	never	mild	2011-2012	183	2011-2012	2254	1751	2011-2012	9.1	151.505	46.5	506.5	4.1985	28.9975	2.2155	465	12.915	24.9	6.925	4380	303.5	28.52	17.255	0.7675	136.55	0	40	9600	male	0.02
478	478	D	D	478	478	D	478	1838	2011-2012	63998	1	97	48	Female	Non-Hispanic Black	Living Alone	5	32687.247837	More than high school	never	mild	2011-2012	49	2011-2012	2120	1757	2011-2012	10.8	52.44	34.5	221	3.8475	23.398	2.8995	406.5	8.58	186.5	13	1609.5	572.5	17.075	19.595	1.906	134.4	0	19.7	3120	female	0.024
479	479	B	B	479	479	B	479	1853	2011-2012	64013	1	93	80	Male	Other Race	Living Alone	0.69	9222.025464	More than high school	now	never	2011-2012	201	2011-2012	2299	1770	2011-2012	17.3	77.275	152	1430.5	2.31	20.5085	2.224	371	5.175	164.1	7.04	791	298	15.53	11.17	1.234	113.1	0	27.4	1680	male	24.6
480	480	D	B	480	480	B	480	1855	2011-2012	64015	3	91	32	Male	Other Race	Living Alone	5	46792.745533	More than high school	former	moderate	2011-2012	487	2011-2012	2624	1772	2011-2012	11.75	55.97	291	1181	10.139	84.0955	12.234	280	24.24	29.65	6.35	638	180.5	8.94	7.855	0.881	85.35	0	29	6000	male	0.011
481	481	C	D	481	481	D	481	1857	2011-2012	64017	2	97	24	Female	Non-Hispanic White	Married	4.08	132183.659765	More than high school	never	mild	2011-2012	1	2011-2012	1816	1774	2011-2012	25.95	69.69	29.5	695	1.9655	26.958	2.3405	485	3.375	253.15	11.375	1146.5	369.5	15.945	11.445	2.099	122.45	0	24.5	1440	female	0.086
482	482	C	C	482	482	C	482	1858	2011-2012	64018	1	99	35	Male	Non-Hispanic Black	Married	3.13	18322.51979	More than high school	former	moderate	2011-2012	166	2011-2012	2640	1775	2011-2012	12	93.965	136	3494	1.923	29.811	2.243	337.5	4.53	83.15	6.4	827	492	17.13	14.625	1.1265	157	0	21.8	6720	male	275
483	483	C	C	483	483	C	483	1861	2011-2012	64021	1	102	62	Female	Other Race	Married	4.42	13648.591881	More than high school	never	former	2011-2012	259	2011-2012	2150	1778	2011-2012	21.15	63.25	308	2129.5	1.728	21.219	1.2635	362.5	4.15	133.25	6.025	1368	316	12.955	8.475	1.097	147.5	0	34.2	960	female	0.011
484	484	C	B	484	484	B	484	1864	2011-2012	64024	1	94	62	Female	Non-Hispanic White	Divorced	1.71	96511.799704	More than high school	never	former	2011-2012	256	2011-2012	1798	1781	2011-2012	19.35	94.49	2141	6472	3.801	9.849	1.617	227.5	2.33	176.05	7.185	958	241.5	10.91	7.55	1.2795	47.35	0	47.2	3360	female	0.015
485	485	B	C	485	485	C	485	1865	2011-2012	64025	2	92	31	Male	Non-Hispanic White	Living Alone	5	90802.847573	More than high school	former	moderate	2011-2012	0	2011-2012	1526	1782	2011-2012	19.4	73.47	71	277.5	2.434	30.3345	2.167	555.5	2.835	10.75	11.935	1248.5	471	23.18	14.5	2.1415	162.05	0	26.5	2220	male	81
486	486	A	A	486	486	A	486	1869	2011-2012	64029	2	98	22	Male	Other Race	Living Alone	1.53	41236.907607	More than high school	now	heavy	2011-2012	0	2011-2012	623	1786	2011-2012	0.55	12.31	0	0	0.0535	1.6225	0.0265	18.5	0.16	0	1.4	82	28	1.055	0.475	0.225	2.7	0	32	4080	male	233
487	487	D	D	487	487	D	487	1872	2011-2012	64032	1	103	46	Male	Other Race	Divorced	4.48	35786.668567	More than high school	never	moderate	2011-2012	67	2011-2012	3139	1789	2011-2012	25	131.98	166.5	1490	5.302	54.1935	4.781	975	17.875	108.4	11.2	2461.5	433	46.55	13.625	1.481	242.8	0	26.8	2400	male	0.011
488	488	A	A	488	488	A	488	1876	2011-2012	64036	1	98	69	Male	Non-Hispanic White	Living Alone	1.93	28658.225591	More than high school	former	former	2011-2012	541	2011-2012	1559	1793	2011-2012	12.5	70.23	303.5	907	3.7835	15.168	1.3965	260.5	5.485	38.45	4.845	937.5	269	16.055	10.685	1.2295	60	0	30.3	40	male	0.011
489	489	D	D	489	489	D	489	1877	2011-2012	64037	2	95	28	Male	Other Race	Living Alone	5	13740.340257	More than high school	never	heavy	2011-2012	15	2011-2012	3467	1794	2011-2012	24.05	142.855	67	923	3.018	44.841	3.489	470	10.795	24.25	9.45	2187.5	410.5	23.225	23.635	1.8255	200.6	0	29.1	1680	male	0.027
490	490	A	A	490	490	A	490	1880	2011-2012	64040	2	95	31	Male	Other Race	Living Alone	0	19060.093906	More than high school	never	mild	2011-2012	0	2011-2012	1048	1797	2011-2012	9.15	29.155	4	1876.5	0.68	11.8765	0.6015	232	1.285	267.55	3.155	617.5	152	8.67	4.735	0.4655	54.5	0	33	11040	male	7.27
491	491	B	A	491	491	A	491	1882	2011-2012	64042	2	94	39	Male	Non-Hispanic White	Married	1.16	17944.772858	High school	never	mild	2011-2012	189	2011-2012	1215	1799	2011-2012	6.45	34.14	1	1204.5	0.9775	20.087	1.358	99.5	1.58	37.65	2.505	289.5	163	5.5	5.03	0.6965	71.4	7	26.9	7800	male	46.3
492	492	A	B	492	492	A	492	1886	2011-2012	64046	2	91	39	Female	Non-Hispanic Black	Living Alone	0.81	38409.930489	High school	now	heavy	2011-2012	355	2011-2012	1064	1803	2011-2012	6.3	61.38	35.5	321	2.002	9.901	0.7915	171.5	3.635	100.9	2.805	1422.5	213	4.74	6.905	0.9985	62.5	0	31.8	5520	female	346
493	493	B	B	493	493	B	493	1887	2011-2012	64047	1	102	34	Female	Non-Hispanic White	Married	2.42	61096.366503	More than high school	never	mild	2011-2012	296	2011-2012	1197	1804	2011-2012	6.2	65.35	359.5	1231	1.5915	15.6715	1.291	280.5	4.67	39.1	5.515	448.5	170	6.935	7.04	0.612	71.5	0	31.5	480	female	0.011
494	494	C	B	494	494	B	494	1892	2011-2012	64052	2	102	60	Male	Other Race	Living Alone	4.13	10557.19122	Less than high school	now	former	2011-2012	441	2011-2012	2965	1809	2011-2012	39.65	114.07	16	127.5	2.5765	19.7485	1.7805	585	3.94	12.3	9.2	1509	509.5	22.625	14.49	1.734	137.8	0	22.2	11520	male	247
495	495	C	C	495	495	C	495	1895	2011-2012	64055	1	96	59	Female	Non-Hispanic Black	Living Alone	1.02	16414.611167	More than high school	never	moderate	2011-2012	25	2011-2012	1588	1812	2011-2012	16.95	44.04	47.5	2868	1.2205	17.926	1.2915	296	3.235	154.3	7.355	771.5	235.5	11.165	7.805	1.0785	118.4	2.8	39.1	1320	female	0.021
496	496	D	C	496	496	C	496	1898	2011-2012	64058	2	99	50	Female	Non-Hispanic Black	Living Alone	1.26	15868.203732	More than high school	never	mild	2011-2012	352	2011-2012	1472	1815	2011-2012	18.6	37.19	1113.5	2724	2.019	17.05	1.641	470	3.5	227.95	5.295	759	242.5	14.81	13.06	1.056	64.95	0	23.2	5040	female	0.029
497	497	C	A	497	497	A	497	1899	2011-2012	64059	2	97	68	Female	Non-Hispanic Black	Living Alone	0.22	13879.729659	More than high school	now	never	2011-2012	189	2011-2012	879	1816	2011-2012	6.4	44.795	9	127.5	0.8125	10.6965	0.8155	105.5	1.02	31.85	3.905	232.5	213.5	4.465	3.2	0.5885	45.95	0	22.1	4440	female	457
498	498	D	A	498	498	A	498	1904	2011-2012	64064	1	102	46	Female	Other Race	Married	4.86	18093.708295	More than high school	never	mild	2011-2012	104	2011-2012	897	1821	2011-2012	4.9	47.335	23.5	104	1.135	10.8035	0.634	151	1.17	7.7	3.695	318	138.5	6.555	4.87	0.6195	75.85	14.8	22.6	2160	female	0.011
499	499	C	D	499	499	D	499	1905	2011-2012	64065	1	93	46	Male	Non-Hispanic White	Married	5	105923.202819	More than high school	never	former	2011-2012	149	2011-2012	4761	1822	2011-2012	33.6	95.04	38.5	1369	2.8335	35.2995	2.7365	662	5.86	128.95	12.405	1357	408	24.815	12.31	1.839	141	0.05	29.3	3600	male	0.011
500	500	B	C	500	500	C	500	1912	2011-2012	64072	3	91	50	Female	Other Race	Married	0.89	21942.221447	Less than high school	never	never	2011-2012	77	2011-2012	4052	1829	2011-2012	22.45	80.915	48.5	725	2.5055	27.069	1.9865	564.5	8.315	30.6	6.55	1254.5	291.5	26.71	12.125	1.196	142.65	0	33.9	4800	female	0.077
501	501	C	B	501	501	B	501	1919	2011-2012	64079	2	93	25	Female	Other Hispanic	Living Alone	2.6	42415.982935	More than high school	never	heavy	2011-2012	36	2011-2012	1211	1835	2011-2012	8.6	35.04	37	2149.5	1.3665	17.3365	1.412	355.5	2.885	282.25	2.97	1006	181	11.345	7.845	0.7225	59.65	0	34.2	1440	female	0.027
502	502	B	A	502	502	A	502	1922	2011-2012	64082	1	101	64	Male	Non-Hispanic White	Married	4.63	169284.299948	More than high school	former	heavy	2011-2012	372	2011-2012	1831	1838	2011-2012	9.75	25.895	77.5	977.5	1.379	15.0925	1.6695	188	1.585	20.95	2.595	335.5	222.5	5.705	4.96	0.5135	37.55	67.05	27.5	4800	male	0.047
503	503	D	D	503	503	D	503	1926	2011-2012	64086	1	96	45	Female	Other Race	Married	4.1	19102.925896	More than high school	never	heavy	2011-2012	172	2011-2012	1601	1842	2011-2012	26.25	59.27	557	2345	2.314	25.751	1.9015	449	2.705	60.8	9.76	810	436	15.15	8.95	1.726	165.45	11.05	21.2	640	female	0.025
504	504	C	A	504	504	A	504	1929	2011-2012	64089	1	96	54	Female	Other Race	Married	5	16240.172481	More than high school	never	mild	2011-2012	18	2011-2012	1420	1845	2011-2012	11.5	64.575	26.5	1214.5	0.9085	12.7035	0.8915	211	2.065	63.45	5.44	397	158	7.985	4.91	0.6415	65.7	0	32.8	1440	female	0.011
505	505	C	D	505	505	D	505	1935	2011-2012	64095	2	102	37	Male	Non-Hispanic White	Married	4.93	118892.640077	More than high school	never	mild	2011-2012	0	2011-2012	2763	1851	2011-2012	36.25	113.255	132.5	2305.5	2.6695	39.0285	3.497	878	6.775	177.9	17.645	1378	466	30.12	17.055	1.8935	160.05	0	31.1	7580	male	0.011
506	506	D	C	506	506	D	506	1939	2011-2012	64099	2	101	71	Female	Non-Hispanic White	Divorced	3.9	93002.542962	More than high school	never	moderate	2011-2012	213	2011-2012	2114	1855	2011-2012	19.55	76.37	63.5	4782	2.7015	17.605	1.746	437.5	3.385	42.9	6.77	873	307	12.815	9.44	1.159	118.1	14.95	22.5	2000	female	0.011
507	507	B	C	507	507	B	507	1946	2011-2012	64106	2	95	34	Male	Non-Hispanic White	Living Alone	1.34	70137.474393	More than high school	now	heavy	2011-2012	884	2011-2012	3342	1861	2011-2012	40.75	70.405	112	2598.5	2.287	26.0445	2.1345	460.5	6.545	29.05	9.545	606	483.5	22.635	18.985	1.7415	76.7	33.5	21.2	18720	male	297
508	508	A	A	508	508	A	508	1967	2011-2012	64127	2	102	69	Female	Other Race	Married	1.68	19350.637044	More than high school	never	never	2011-2012	161	2011-2012	684	1880	2011-2012	14.5	27.905	11.5	3997	1.0625	14.4975	0.923	323	1.435	30.4	6.59	522.5	206.5	11.605	6.35	0.8735	75.55	0	30.1	240	female	0.018
509	509	D	A	509	509	A	509	1974	2011-2012	64134	2	101	49	Female	Non-Hispanic Black	Married	3.89	29084.152013	More than high school	never	mild	2011-2012	145	2011-2012	1243	1887	2011-2012	5.45	43.2	64	408	0.762	13.8115	0.9845	131	1.59	32	5.52	211	150.5	4.66	4.14	0.46	46.8	0	28.3	3600	female	0.026
510	510	D	D	510	510	D	510	1975	2011-2012	64135	2	103	23	Female	Other Race	Living Alone	5	11903.241195	More than high school	never	moderate	2011-2012	59	2011-2012	2036	1888	2011-2012	25.25	57.8	1083.5	5003.5	1.4705	19.442	1.5445	468.5	2.88	122.2	13.195	807	293	13.71	8.355	1.3035	85.1	0	21.9	1440	female	0.011
511	511	D	D	511	511	D	511	1978	2011-2012	64138	3	91	36	Male	Other Race	Living Alone	5	20337.925283	More than high school	never	mild	2011-2012	189	2011-2012	4136	1891	2011-2012	24.95	146.785	1629	3323	3.2375	37.9705	2.877	723	6.135	34.85	15.215	1059	381.5	27.345	15.335	1.6335	159.55	19.85	23.5	1220	male	0.016
512	512	A	A	512	512	A	512	1989	2011-2012	64149	1	92	29	Male	Non-Hispanic White	Living Alone	1.57	117548.425574	More than high school	now	heavy	2011-2012	0	2011-2012	1592	1902	2011-2012	8.5	39.65	5.5	86.5	1.401	16.829	1.011	346	3.125	13.45	2.22	1003.5	145.5	13.67	8.76	0.5815	78.55	0	34.7	14880	male	257
513	513	D	C	513	513	C	513	1991	2011-2012	64151	1	91	21	Male	Non-Hispanic White	Living Alone	3.51	131239.54259	More than high school	never	heavy	2011-2012	130	2011-2012	2055	1904	2011-2012	13.95	96.235	2350.5	8820	2.4705	19.289	1.736	394	4.695	123.95	14.77	1081.5	309	11.795	12.81	1.183	148.6	0	26.3	18240	male	0.011
514	514	D	C	514	514	D	514	1997	2011-2012	64157	2	91	68	Female	Non-Hispanic White	Living Alone	2.03	141624.96623	More than high school	never	mild	2011-2012	5	2011-2012	1435	1910	2011-2012	25.5	36.86	767.5	2474.5	2.4235	19.8095	2.0035	315.5	4.86	25.8	4.14	1269	356	17.32	12	1.1905	90.55	0	19.7	2560	female	0.011
515	515	A	B	515	515	B	515	1998	2011-2012	64158	2	97	27	Male	Non-Hispanic Black	Married	3.67	17095.959542	More than high school	now	moderate	2011-2012	121	2011-2012	4146	1911	2011-2012	13.1	114.905	27	229	1.8665	31.7315	2.227	339	4	102.6	6.05	927	286.5	15.845	9.8	1.4405	131.3	88.2	26.1	13200	male	378
516	516	B	B	516	516	B	516	2003	2011-2012	64163	2	100	48	Male	Other Race	Married	5	12778.149281	More than high school	never	never	2011-2012	246	2011-2012	2009	1916	2011-2012	26.95	45.26	1008.5	2556.5	2.328	18.4565	1.9635	573	4.585	98.15	5.16	998	300	17.595	8.415	1.318	57.3	0	30.3	720	male	0.024
517	517	D	D	517	517	D	517	2007	2011-2012	64167	2	101	21	Female	Other Race	Living Alone	0.14	17652.770039	More than high school	never	mild	2011-2012	4	2011-2012	2864	1920	2011-2012	26.85	123.52	1882.5	5484.5	1.8445	24.907	2.32	517	3.415	283.4	9.015	833.5	284	16.53	9.555	0.979	100.1	0	17.1	1200	female	0.011
518	518	A	B	518	518	B	518	2008	2011-2012	64168	2	98	31	Male	Non-Hispanic White	Married	4.42	100539.350089	More than high school	now	former	2011-2012	3	2011-2012	2423	1921	2011-2012	13.95	91.8	109	343.5	2.8045	29.2	2.208	1190	3.955	18.95	7.85	1066	265.5	23.31	17.72	1.211	142.45	0	35.1	180	male	32.5
519	519	A	A	519	519	A	519	2015	2011-2012	64175	1	95	80	Female	Non-Hispanic White	Living Alone	0.83	39416.921733	High school	former	former	2011-2012	11	2011-2012	894	1928	2011-2012	11.65	41.65	1422.5	3173	1.0665	14.837	1.2855	193	5.55	12.2	5.87	400.5	201	10.825	4.775	0.75	57.4	0	32.1	160	female	0.011
520	520	C	C	520	520	C	520	2019	2011-2012	64179	2	98	52	Male	Other Race	Married	1.63	25612.281104	Less than high school	never	former	2011-2012	41	2011-2012	2351	1932	2011-2012	34.9	85.82	71.5	1082.5	1.929	21.7975	2.1745	472.5	2.08	249.85	8.74	1668.5	390	16.205	11.455	1.438	118.7	0	31.9	20640	male	0.011
521	521	A	A	521	521	A	521	2024	2011-2012	64184	1	101	67	Male	Non-Hispanic White	Divorced	0.66	36780.151097	High school	now	heavy	2011-2012	604	2011-2012	1604	1937	2011-2012	7.55	65.775	1081.5	2575.5	2.3695	14.954	1.0565	214.5	3.155	19.45	5.34	543.5	166	10.11	9.15	0.6265	92.85	0	28.9	840	male	259
522	522	C	D	522	522	D	522	2032	2011-2012	64192	2	92	42	Male	Non-Hispanic White	Married	5	118336.754883	More than high school	never	mild	2011-2012	545	2011-2012	4399	1944	2011-2012	15.35	176.795	100.5	1164.5	3.0775	38.866	3.587	578	7.045	56.75	10.775	1329.5	446	13.955	17.085	1.3925	174.25	17.55	28.7	2640	male	0.073
523	523	C	D	523	523	D	523	2034	2011-2012	64194	1	99	63	Female	Non-Hispanic Black	Married	5	10598.2543	More than high school	former	mild	2011-2012	0	2011-2012	1816	1946	2011-2012	25.1	74.035	1	1834	1.786	20.552	1.899	281	4.89	79.95	13.845	869	467.5	11.31	10.955	1.972	110.05	0	30.2	1920	female	0.027
524	524	A	B	524	524	A	524	2038	2011-2012	64198	2	90	76	Female	Non-Hispanic Black	Living Alone	0.92	14275.35524	More than high school	former	former	2011-2012	63	2011-2012	2420	1950	2011-2012	15.5	80.295	200	1702.5	1.173	24.4955	1.4795	288	1.715	90.6	6.135	512	239.5	9.715	6.245	1.1055	83.65	0	31.4	560	female	0.2
525	525	A	D	525	525	D	525	2043	2011-2012	64203	1	101	35	Male	Non-Hispanic White	Living Alone	0.47	16475.41377	High school	now	heavy	2011-2012	145	2011-2012	5743	1955	2011-2012	32.95	190.435	617.5	3476	5.131	39.4465	4.1605	794.5	7.675	411.95	16.71	2822	600.5	19.02	18.305	2.345	195	39.1	28.1	18000	male	161
526	526	C	C	526	526	C	526	2057	2011-2012	64217	2	96	53	Male	Other Race	Married	0.77	20667.110628	Less than high school	never	heavy	2011-2012	285	2011-2012	4221	1969	2011-2012	34.3	94.73	523.5	2467	1.5615	27.339	1.937	566	4.54	106.6	8.07	1185.5	397	22.19	18.06	1.5635	128.75	7	27.7	720	male	0.011
527	527	D	C	527	527	D	527	2062	2011-2012	64222	3	91	39	Male	Non-Hispanic White	Married	3.51	110971.270582	More than high school	never	mild	2011-2012	133	2011-2012	2434	1974	2011-2012	25.35	94.69	972	1782.5	1.899	26.5695	2.74	392.5	6.705	70.15	9.29	824	485.5	11.025	13.885	1.8125	110.3	6.7	24.9	7920	male	0.02
528	528	A	D	528	528	D	528	2064	2011-2012	64224	2	101	22	Female	Non-Hispanic Black	Living Alone	0.64	33292.204257	More than high school	never	mild	2011-2012	0	2011-2012	3963	1976	2011-2012	14.8	97.03	145.5	1703	2.093	23.066	1.86	451.5	8.465	73.3	17.59	1201.5	325	12.92	13.785	1.905	168.05	48.75	34.4	11280	female	0.979
529	529	C	A	529	529	A	529	2069	2011-2012	64229	1	98	50	Female	Non-Hispanic White	Married	0.73	32528.629595	More than high school	never	former	2011-2012	102	2011-2012	2063	1981	2011-2012	12.1	88.41	16.5	216	1.299	21.8375	1.2455	367	3.705	40.55	5.215	650.5	171	14.735	10.63	0.7375	92.6	0	36.5	2400	female	0.011
530	530	B	A	530	530	A	530	2071	2011-2012	64231	2	98	68	Male	Other Hispanic	Married	2.1	8252.409456	High school	former	former	2011-2012	86	2011-2012	954	1983	2011-2012	5.4	39.05	6.5	160.5	0.8485	14.6045	0.9725	168	1.21	13.9	2.835	217	113.5	6.24	4.355	0.5335	78.35	0	35.8	600	male	0.016
531	531	B	D	531	531	D	531	2074	2011-2012	64234	2	102	29	Male	Other Race	Living Alone	3.92	63262.110969	More than high school	never	heavy	2011-2012	0	2011-2012	2217	1986	2011-2012	37.9	164.665	106.5	2129.5	4.3865	67.538	3.5315	1482	9.885	139.85	13.105	2707	551.5	40.425	23.765	2.1285	281.7	0	38.6	960	male	0.011
532	532	C	A	532	532	A	532	2085	2011-2012	64245	1	98	51	Male	Non-Hispanic White	Married	2.88	119895.563372	High school	now	former	2011-2012	627	2011-2012	2380	1997	2011-2012	12.25	100.34	256.5	882.5	2.0765	24.0645	1.4405	261	2.79	27.15	5.32	886	191.5	10.18	9.895	0.891	105.2	0	23.7	4800	male	637
533	533	D	C	533	533	C	533	2087	2011-2012	64247	1	92	42	Male	Other Race	Married	0.87	47764.563168	Less than high school	former	heavy	2011-2012	193	2011-2012	1820	1999	2011-2012	15.85	69	58.5	996	4.2615	66.2405	5.535	500.5	16.37	34.85	5.49	890	298	17.18	6.39	1.1285	192.75	0	24.7	20400	male	0.03
534	534	C	B	534	534	B	534	2092	2011-2012	64252	3	91	61	Male	Other Hispanic	Married	0.89	11234.197915	More than high school	now	heavy	2011-2012	71	2011-2012	1460	2002	2011-2012	23.15	63.54	457	1880.5	1.432	25.961	1.795	554.5	2.875	66.2	8.885	437.5	278	16.8	13.46	1.197	118.95	16.75	25.2	4800	male	13.4
535	535	B	C	535	535	C	535	2096	2011-2012	64256	2	97	67	Female	Non-Hispanic Black	Living Alone	2.31	11989.050618	More than high school	never	never	2011-2012	63	2011-2012	1730	2006	2011-2012	20.2	53.065	170.5	9006	1.8635	20.4885	1.9725	299	4.47	173.15	7.85	1135	245	12.88	10.505	0.8315	80.7	0	34.5	420	female	0.011
536	536	D	D	536	536	D	536	2101	2011-2012	64261	2	102	67	Male	Other Race	Married	5	14339.363246	More than high school	never	former	2011-2012	107	2011-2012	1473	2011	2011-2012	27.85	58.64	940	6425	2.1605	24.848	2.429	499.5	22.465	201.05	8.75	912	362.5	18.56	11.355	1.926	141.5	0	24.5	1260	male	0.011
537	537	C	C	537	537	C	537	2103	2011-2012	64263	2	97	62	Female	Other Race	Married	1.7	9587.572248	More than high school	never	never	2011-2012	59	2011-2012	1799	2013	2011-2012	23.6	52.375	813.5	2424.5	1.688	22.838	2.2345	419	4.225	246.15	5.485	714	315	19.145	9.35	1.2155	86.4	0	25.7	320	female	0.011
538	538	B	D	538	538	D	538	2105	2011-2012	64265	1	101	48	Male	Non-Hispanic Black	Divorced	1.43	27212.215064	More than high school	never	moderate	2011-2012	5	2011-2012	4973	2015	2011-2012	34.75	158.705	722.5	9047	3.871	50.2075	4.644	906.5	12.165	167.8	14.865	1949.5	591.5	31.375	23.03	2.002	197.1	9.35	31.5	1200	male	0.041
539	539	C	C	539	539	C	539	2106	2011-2012	64266	2	99	31	Male	Non-Hispanic White	Living Alone	5	93718.683628	More than high school	never	mild	2011-2012	355	2011-2012	4276	2016	2011-2012	30.45	73.575	51.5	807.5	2.1825	26.685	1.8065	499.5	3.825	54.75	6.21	1066.5	365	19.595	15.59	1.851	130	134.85	26.5	8160	male	0.022
540	540	A	B	540	540	A	540	2110	2011-2012	64270	1	101	47	Female	Other Race	Married	1.15	28667.797605	More than high school	now	heavy	2011-2012	286	2011-2012	2036	2019	2011-2012	12	74.64	146.5	943	1.582	21.9105	0.845	390	1.935	12.25	7.165	490	171	12.815	7.125	0.7755	119.6	0	42	120	female	328
541	541	C	C	541	541	C	541	2111	2011-2012	64271	3	91	24	Female	Non-Hispanic White	Living Alone	0.76	49025.946555	More than high school	now	moderate	2011-2012	323	2011-2012	1540	2020	2011-2012	15.15	104.71	13	277.5	2.226	18.1525	1.2025	346	2.505	51.7	5.825	1012.5	273	13.435	7.81	1.465	119.05	0	18.1	7200	female	123
542	542	B	B	542	542	B	542	2116	2011-2012	64276	1	103	50	Male	Other Race	Divorced	0.03	23507.253435	High school	never	moderate	2011-2012	125	2011-2012	3145	2024	2011-2012	28.35	86.505	47.5	975	1.271	23.5835	1.749	443	3.59	33.7	6.265	905.5	313	17.835	13.465	1.27	125.65	0	28.9	960	male	0.214
543	543	D	D	543	543	D	543	2117	2011-2012	64277	2	102	48	Female	Other Race	Living Alone	1.89	39366.592716	High school	former	never	2011-2012	51	2011-2012	3002	2025	2011-2012	26.5	69.51	341.5	1035	2.3505	28.5415	3.3265	425.5	5.7	224.7	5.725	1077.5	329	19.675	8.97	0.9805	92.4	0	27.6	1680	female	0.015
544	544	D	A	544	544	A	544	2124	2011-2012	64284	1	101	80	Female	Non-Hispanic White	Living Alone	0.18	38808.357492	More than high school	never	never	2011-2012	11	2011-2012	1457	2032	2011-2012	9.15	54.255	29.5	353.5	1.206	12.079	1.2955	177	3.21	19.4	6.715	503	155	6.905	5.47	0.681	53.7	0	19.1	1680	female	0.021
545	545	C	B	545	545	B	545	2130	2011-2012	64290	1	99	65	Female	Non-Hispanic Black	Divorced	2.07	10598.2543	More than high school	never	never	2011-2012	0	2011-2012	1240	2038	2011-2012	22.1	60.405	241.5	1727.5	1.0365	12.0155	0.9295	505.5	1.4	79.1	7.925	950.5	284	9.715	7.33	1.297	64.5	0	35.6	2940	female	0.011
546	546	B	D	546	546	C	546	2138	2011-2012	64298	2	99	68	Female	Non-Hispanic Black	Living Alone	4.76	11482.21496	More than high school	never	former	2011-2012	21	2011-2012	2289	2045	2011-2012	17.6	74.23	342.5	1531.5	1.5895	18.689	2.7545	614.5	7.59	44.65	10.77	694	303	11.815	10.38	1.4035	71.8	0	33.5	560	female	0.011
547	547	C	B	547	547	B	547	2145	2011-2012	64305	3	90	41	Female	Non-Hispanic Black	Living Alone	3.67	14468.205243	More than high school	never	heavy	2011-2012	42	2011-2012	1310	2050	2011-2012	14.3	27.905	519.5	3137.5	0.791	8.2995	0.8485	168	2.745	53.7	6.965	723	251	7.145	5.295	0.9905	52.2	0	31.3	7200	female	0.015
548	548	C	D	548	548	D	548	2152	2011-2012	64312	1	92	80	Male	Non-Hispanic White	Married	2.64	46481.579201	More than high school	former	mild	2011-2012	6	2011-2012	2278	2057	2011-2012	53.1	98.455	54.5	2134.5	4.093	35.6565	3.3825	828.5	24.195	73.65	16.435	1768	538.5	27.515	21.075	2.7155	135.15	34.3	26.5	3600	male	0.011
549	549	D	B	549	549	C	549	2153	2011-2012	64313	2	102	65	Male	Other Race	Living Alone	4.59	14736.245577	More than high school	never	mild	2011-2012	195	2011-2012	2152	2058	2011-2012	38.75	63.445	788.5	2170	1.711	20.8325	2.32	754	2.22	111.95	8.375	729	354	17.245	11.13	1.3825	119	0	25.8	2400	male	0.024
550	550	B	A	550	550	A	550	2155	2011-2012	64315	1	101	52	Female	Non-Hispanic White	Living Alone	1.31	150787.451601	High school	never	heavy	2011-2012	100	2011-2012	912	2060	2011-2012	10.7	42.16	4.5	460.5	0.94	20.195	1.252	167.5	1.985	23.6	3.17	268.5	139.5	8.18	6.78	0.6365	64.1	0	24.9	2640	female	458
551	551	B	B	551	551	B	551	2165	2011-2012	64325	2	98	44	Male	Non-Hispanic White	Divorced	4.16	111473.582646	More than high school	never	former	2011-2012	29	2011-2012	2774	2070	2011-2012	10.85	109.28	24.5	431.5	2.428	46.34	2.1705	608.5	4.825	26.4	6.52	1004	299	16.28	13.31	1.058	151.9	5.4	28.9	5760	male	367
552	552	D	D	552	552	D	552	2166	2011-2012	64326	2	92	29	Male	Non-Hispanic White	Living Alone	5	94631.352733	More than high school	never	mild	2011-2012	0	2011-2012	2809	2071	2011-2012	37.1	126.24	1867.5	17205	2.641	32.3335	2.5955	898.5	9.515	73.25	15.415	1172	511	25.3	26.645	2.6485	194.55	9.35	18.8	15360	male	0.024
553	553	D	A	553	553	B	553	2170	2011-2012	64330	1	101	43	Male	Other Race	Married	5	129656.862785	More than high school	never	former	2011-2012	32	2011-2012	2005	2075	2011-2012	14.8	72.3	59.5	188	1.4455	35.5445	2.409	297	1.085	13.1	8.195	528.5	270	11.66	7.78	1.014	138.55	0	25.7	5120	male	0.011
554	554	D	C	554	554	D	554	2173	2011-2012	64333	2	96	46	Male	Other Race	Divorced	1.84	20825.605262	More than high school	never	mild	2011-2012	104	2011-2012	1658	2078	2011-2012	24.8	76.245	1041.5	3752.5	1.9355	30.6445	2.218	518.5	5.345	51.65	7.415	568	372	22.145	22.095	2.0685	183.05	0	26.4	5160	male	0.034
555	555	A	A	555	555	A	555	2176	2011-2012	64336	1	94	31	Male	Non-Hispanic White	Living Alone	1.21	21796.765593	High school	now	heavy	2011-2012	467	2011-2012	2476	2081	2011-2012	8.85	97.68	91.5	314	1.4055	17.9785	0.8245	259	1.75	8.7	7.425	604	166	12.11	7.26	0.7615	92.35	0	30.5	5340	male	302
556	556	C	D	556	556	D	556	2177	2011-2012	64337	1	98	21	Male	Non-Hispanic White	Living Alone	0.93	43561.362107	More than high school	never	heavy	2011-2012	0	2011-2012	4755	2082	2011-2012	41.4	174.055	143.5	2195.5	6.835	54.4825	6.024	883	26.455	481.65	18.025	4266	779.5	32.02	32.135	2.5625	290.5	0	28.7	6960	male	0.082
557	557	B	A	557	557	A	557	2181	2011-2012	64341	2	93	51	Female	Other Hispanic	Married	2.1	24548.135184	High school	never	moderate	2011-2012	0	2011-2012	1246	2084	2011-2012	13.8	40.515	48	302	0.948	8.8335	1.127	235.5	2.18	60.9	2.445	783.5	224.5	7.53	6.155	0.8855	51.1	0	39.3	4800	female	0.061
558	558	A	B	558	558	B	558	2184	2011-2012	64344	1	100	37	Male	Non-Hispanic Black	Living Alone	1.79	30402.035877	High school	former	heavy	2011-2012	284	2011-2012	1594	2087	2011-2012	21.75	69.35	116.5	2480.5	1.66	26.147	2.7955	274.5	2.015	182.1	8.02	793	297	9.13	8.22	1.1795	101.8	0	51.3	1800	male	3.68
559	559	D	B	559	559	B	559	2185	2011-2012	64345	2	92	21	Male	Other Race	Living Alone	0.18	22385.504537	More than high school	never	heavy	2011-2012	0	2011-2012	2727	2088	2011-2012	13.95	84.435	51	1270	1.448	37.2695	3.0365	367	1.575	79.75	7.245	915.5	272.5	10.845	8.89	1.1535	139.3	14.05	20.6	3120	male	0.457
560	560	A	D	560	560	C	560	2187	2011-2012	64347	1	95	50	Male	Non-Hispanic White	Living Alone	0	32838.149884	More than high school	former	moderate	2011-2012	360	2011-2012	1806	2090	2011-2012	19.7	111.03	136	3285	3.551	31.231	2.904	475.5	7.5	129.2	10.525	1848.5	344.5	14.415	12.83	1.4845	180.05	0	47.7	360	male	0.176
561	561	A	D	561	561	C	561	2191	2011-2012	64351	1	91	32	Male	Non-Hispanic White	Living Alone	0.81	19744.388768	More than high school	former	heavy	2011-2012	0	2011-2012	3709	2094	2011-2012	15.3	99.39	735.5	1845	2.362	65.87	6.4015	367.5	31.225	16.7	29.33	1209.5	364	13.175	14.3	2.0555	192.65	39.05	39.3	9840	male	0.078
562	562	C	B	562	562	B	562	2203	2011-2012	64363	3	91	22	Male	Other Race	Living Alone	3.53	17701.114982	More than high school	never	mild	2011-2012	78	2011-2012	2428	2104	2011-2012	11.65	76.105	304	913.5	1.2405	25.277	2.393	361	6.975	132.25	2.63	868	232	14.975	16.875	1.173	104.5	0	31.4	3600	male	0.011
563	563	D	A	563	563	B	563	2207	2011-2012	64367	1	97	39	Female	Other Race	Married	5	21581.359058	More than high school	never	mild	2011-2012	84	2011-2012	1260	2108	2011-2012	10.75	51.765	502	1272.5	1.128	15.79	1.267	223	2.94	32.3	2.725	355	207.5	9.38	10.67	0.797	91.7	0	23.3	7500	female	0.011
564	564	C	B	564	564	B	564	2208	2011-2012	64368	2	100	70	Male	Non-Hispanic Black	Divorced	0.77	8999.288803	Less than high school	former	former	2011-2012	0	2011-2012	946	2109	2011-2012	10	36.845	358.5	10162.5	1.2035	19.848	1.946	385.5	4.95	199.55	7.28	568	200	13.82	3.77	0.8345	101.05	0	24.3	60	male	0.021
565	565	D	C	565	565	C	565	2210	2011-2012	64370	2	93	25	Male	Non-Hispanic White	Living Alone	1.25	30408.154535	More than high school	never	never	2011-2012	0	2011-2012	3188	2111	2011-2012	24.45	94.88	3	596.5	2.713	26.116	1.9585	726.5	8.63	21.8	7.495	2162.5	272	22.93	12.365	1.038	154.1	0	21.6	9040	male	0.027
566	566	D	D	566	566	D	566	2214	2011-2012	64374	1	99	52	Female	Other Race	Married	4.47	11250.682738	More than high school	former	mild	2011-2012	213	2011-2012	1936	2115	2011-2012	28.4	74.935	98.5	1229	1.7765	21.0455	2.7895	460	3.38	198.95	9.84	1021	443	14.77	11.265	2.015	92.75	9.3	22.9	600	female	0.025
567	567	A	A	567	567	A	567	2217	2011-2012	64377	2	97	54	Female	Non-Hispanic Black	Living Alone	0.92	19867.822877	More than high school	now	moderate	2011-2012	191	2011-2012	1645	2118	2011-2012	4.15	32.43	0	43.5	0.5975	9.0805	0.403	85	0.925	40.2	1.925	232.5	97.5	5.625	3.455	0.443	49.65	0	28.7	3360	female	440
568	568	B	A	568	568	A	568	2218	2011-2012	64378	1	102	27	Male	Non-Hispanic White	Living Alone	3.31	120921.742093	More than high school	now	mild	2011-2012	245	2011-2012	1089	2119	2011-2012	8.55	58.355	3	144.5	1.706	11.4075	1.057	167	2.045	28.75	4.275	588.5	216	7.03	6.655	0.758	65.25	36.35	22.4	2880	male	59.5
569	569	D	C	569	569	C	569	2221	2011-2012	64381	2	94	61	Female	Non-Hispanic White	Married	5	151155.002758	More than high school	never	mild	2011-2012	279	2011-2012	1921	2122	2011-2012	18.1	54.715	80	2696	1.7715	30.485	2.1665	225	3.08	139.85	6.27	617	330	10.04	6.46	1.3405	102.75	7.55	24	2160	female	0.017
570	570	C	A	570	570	A	570	2222	2011-2012	64382	2	101	24	Male	Other Race	Living Alone	0.22	15533.829525	More than high school	never	moderate	2011-2012	47	2011-2012	1586	2123	2011-2012	11.15	61.16	2.5	895.5	1.447	20.6325	1.47	243.5	4.32	72.1	4.76	1065	210.5	11.035	10.385	1.2315	161.95	0	17.8	880	male	0.191
571	571	A	C	571	571	C	571	2230	2011-2012	64390	2	99	45	Female	Non-Hispanic Black	Living Alone	0.78	18934.264494	More than high school	now	moderate	2011-2012	147	2011-2012	1642	2131	2011-2012	21.5	54.375	8.5	3656	1.553	24.421	1.8735	371	2.76	82.3	6.59	640	304.5	14.66	8.635	1.3195	103.15	0	34.2	12800	female	339
572	572	D	D	572	572	D	572	2231	2011-2012	64391	1	99	26	Female	Other Hispanic	Living Alone	2.75	42296.380247	More than high school	never	moderate	2011-2012	179	2011-2012	3644	2132	2011-2012	18.15	93.37	3097	7789.5	3.3545	37.7425	5.4055	486.5	9.64	87.95	7.56	1463.5	305	11.595	13.58	1.1175	126.5	59.2	21.7	4800	female	0.022
573	573	B	D	573	573	D	573	2242	2011-2012	64402	2	90	48	Male	Other Race	Married	1.15	27368.446715	More than high school	never	mild	2011-2012	218	2011-2012	2165	2143	2011-2012	22.65	54.745	974.5	3267.5	2.5475	39.9855	5.742	428.5	6.89	154.55	7.27	1034	380.5	13.745	11.675	1.485	107.95	0	30.5	960	male	0.03
574	574	A	A	574	574	A	574	2243	2011-2012	64403	1	98	40	Male	Non-Hispanic White	Living Alone	1	24056.024455	High school	now	former	2011-2012	118	2011-2012	1956	2144	2011-2012	10.05	63.795	4.5	638.5	1.058	21.0935	2.253	199.5	5.69	24.3	6.9	430	139.5	13.25	13.855	0.5725	92.7	0	33	6480	male	237
575	575	A	B	575	575	A	575	2252	2011-2012	64412	2	98	54	Female	Non-Hispanic White	Divorced	0.93	28260.692091	More than high school	now	moderate	2011-2012	265	2011-2012	1760	2153	2011-2012	9	78.07	6.5	1052	1.84	15.5365	0.7685	252.5	4.04	51.8	7.04	700	160	8.505	7.925	0.6705	115	0	32.5	960	female	251
576	576	A	C	576	576	C	576	2253	2011-2012	64413	2	90	48	Female	Other Hispanic	Living Alone	0.22	26907.837256	High school	now	heavy	2011-2012	47	2011-2012	2796	2154	2011-2012	20.9	88.555	31	182.5	2.8035	21.1375	2.0435	635	7.04	64.35	5.925	1280.5	293	13.075	11.5	1.192	81.45	0	32	360	female	244
577	577	A	B	577	577	B	577	2267	2011-2012	64427	2	101	37	Male	Non-Hispanic White	Married	5	111169.022023	More than high school	never	mild	2011-2012	179	2011-2012	3155	2168	2011-2012	13	106.945	73.5	484.5	1.592	37.7945	2.8015	375	5.845	139.5	8.105	440.5	306.5	14.4	15.735	1.321	133.3	0	36.5	12720	male	251
578	578	A	C	578	578	C	578	2271	2011-2012	64431	2	101	32	Female	Non-Hispanic Black	Married	1.19	43146.583227	More than high school	never	moderate	2011-2012	0	2011-2012	3047	2172	2011-2012	15.15	96.135	9	4904	1.615	27.3295	1.9265	382.5	3.36	101	7.615	917.5	229.5	17.365	9.835	0.922	115.1	0	46.5	720	female	35.1
579	579	C	A	579	579	A	579	2276	2011-2012	64436	2	90	34	Female	Other Hispanic	Living Alone	3.45	27837.333201	More than high school	never	mild	2011-2012	52	2011-2012	1127	2177	2011-2012	6.7	41.87	88	424	0.7105	7.655	0.362	210	1.185	10.2	4.915	621	90.5	4.81	3.65	0.335	50.65	0	28.4	1200	female	0.059
580	580	A	B	580	580	A	580	2277	2011-2012	64437	2	95	21	Female	Non-Hispanic Black	Living Alone	0.33	25185.107635	Less than high school	now	moderate	2011-2012	0	2011-2012	1363	2178	2011-2012	8.35	71.335	18	209	1.3945	16.317	1.4465	150.5	3.04	129.7	4.83	495	163	8.665	7.655	0.6795	97.85	5.8	29.3	120	female	285
581	581	B	B	581	581	A	581	2278	2011-2012	64438	1	100	44	Female	Non-Hispanic Black	Divorced	3.3	34018.000767	More than high school	never	moderate	2011-2012	57	2011-2012	1935	2179	2011-2012	17.5	56.965	35.5	465	1.06	27.2925	1.5025	298	1.64	32.1	4.42	568	239	10.105	5.72	0.9975	97.5	0	40.5	1440	female	0.064
582	582	D	C	582	582	C	582	2279	2011-2012	64439	2	98	53	Male	Non-Hispanic White	Married	5	149225.244125	More than high school	never	mild	2011-2012	214	2011-2012	2392	2180	2011-2012	24.05	97.16	1191.5	5202	1.8025	23.624	2.4805	434.5	6.565	58.9	8.57	1065.5	334.5	15.175	13.91	1.378	111.6	0	26.3	4440	male	0.011
583	583	B	B	583	583	B	583	2287	2011-2012	64447	1	101	41	Female	Non-Hispanic White	Living Alone	0.58	33663.467631	More than high school	now	former	2011-2012	45	2011-2012	1396	2186	2011-2012	8.2	70.635	285.5	1021	1.975	20.695	1.31	252.5	4.575	18.55	4.74	982.5	189.5	11.555	10.945	0.802	130.9	0	24.7	5040	female	300
584	584	B	B	584	584	B	584	2291	2011-2012	64451	1	101	32	Male	Non-Hispanic White	Living Alone	2.51	21965.968723	More than high school	never	moderate	2011-2012	29	2011-2012	1688	2190	2011-2012	14.7	74.66	1305.5	3777.5	1.67	28.2095	2.037	307	2.8	53.65	6.775	843	220	12.62	12.315	1.1495	160.1	0.1	27.7	9200	male	370
585	585	B	B	585	585	B	585	2299	2011-2012	64459	2	95	55	Female	Non-Hispanic White	Married	4.49	132943.624501	More than high school	never	never	2011-2012	0	2011-2012	1194	2197	2011-2012	10.95	53.175	58	632	1.939	24.6555	3.3665	585.5	8.71	55.05	7.83	806.5	152.5	16.685	7.71	0.7105	93	0	43.6	720	female	0.022
586	586	D	A	586	586	A	586	2305	2011-2012	64465	2	91	32	Female	Other Hispanic	Living Alone	1.29	37153.966183	More than high school	former	former	2011-2012	189	2011-2012	647	2203	2011-2012	4.9	21.48	396	1876	1.1015	7.2785	0.673	109	1.185	36.3	2.085	551.5	136	4.955	3.56	0.4605	55.6	0	23.4	7680	female	0.011
587	587	A	A	587	587	A	587	2306	2011-2012	64466	2	95	23	Female	Other Race	Living Alone	0.03	18882.01405	High school	now	mild	2011-2012	0	2011-2012	801	2204	2011-2012	7.8	37.82	45	167	1.5215	19.975	1.8855	701	1.885	68.35	2.985	376	137	10.99	10.655	0.4015	44.7	0	29.8	960	female	304
588	588	D	D	588	588	D	588	2309	2011-2012	64469	2	100	47	Male	Non-Hispanic Black	Living Alone	4.96	17730.790674	More than high school	former	mild	2011-2012	62	2011-2012	2538	2207	2011-2012	31.75	91.165	14.5	9430	1.9335	30.512	2.548	513.5	4.6	70.65	21.86	854	471.5	24.18	31.19	3.4615	109.45	22.05	26.5	2640	male	0.018
589	589	C	C	589	589	C	589	2310	2011-2012	64470	3	91	20	Female	Other Race	Living Alone	2.04	55887.450369	More than high school	never	mild	2011-2012	64	2011-2012	1588	2208	2011-2012	20.35	83.77	125	888	2.1145	19.188	1.716	382	4.195	159.8	11.63	1352.5	320	13.1	12.79	1.1125	83.3	0	19.2	192	female	0.011
590	590	B	B	590	590	B	590	2313	2011-2012	64473	2	101	79	Male	Non-Hispanic Black	Married	2.04	12478.026352	More than high school	never	former	2011-2012	75	2011-2012	1304	2211	2011-2012	12.75	39.485	367.5	1739.5	1.9665	27.5535	2.344	415.5	5.655	137.3	10.71	924	162.5	17.4	16.7	0.9455	75.45	0	30	660	male	0.022
591	591	C	B	591	591	B	591	2315	2011-2012	64475	3	90	62	Male	Other Hispanic	Married	3.21	8932.691175	More than high school	former	mild	2011-2012	261	2011-2012	3497	2213	2011-2012	30.75	115.78	39.5	182.5	1.727	29.9855	2.3605	526.5	3.795	90.7	12.045	420.5	452	20.535	12.52	1.9075	138.8	11.15	25.8	1920	male	0.208
592	592	A	B	592	592	B	592	2325	2011-2012	64485	1	100	32	Male	Other Hispanic	Living Alone	0.39	37374.26166	Less than high school	never	moderate	2011-2012	42	2011-2012	1849	2223	2011-2012	22.8	125.125	63	498	1.5505	20.9625	2.0605	456	5.07	106.9	7.29	734.5	287.5	16.735	15.425	1.141	124.15	0	35.4	1920	male	4.02
593	593	C	A	593	593	A	593	2331	2011-2012	64491	1	98	29	Male	Non-Hispanic White	Living Alone	2.46	89819.695129	More than high school	now	mild	2011-2012	142	2011-2012	831	2229	2011-2012	5.9	31.94	27.5	381	0.9985	9.3745	0.6175	114	0.605	16.85	3.36	514.5	81	4.345	3.245	0.2435	45.8	0	25.1	1600	male	309
594	594	D	C	594	594	C	594	2338	2011-2012	64498	3	91	47	Female	Other Race	Married	5	16088.766331	More than high school	never	mild	2011-2012	170	2011-2012	1565	2235	2011-2012	27.8	76.775	3173	5591.5	1.842	19.23	1.3535	380	1.925	62.85	14.985	578	408.5	12.84	9.125	1.633	130	3.8	20.8	9480	female	0.025
595	595	D	D	595	595	D	595	2340	2011-2012	64500	2	92	29	Female	Non-Hispanic White	Living Alone	5	109935.078529	More than high school	former	moderate	2011-2012	143	2011-2012	2436	2237	2011-2012	23.75	67.655	31.5	288.5	2.969	28.832	4.3215	391	6.7	20.35	5.685	1812.5	406	15.96	10.995	1.4995	125.15	30.25	22.5	2520	female	0.011
596	596	B	C	596	596	C	596	2344	2011-2012	64504	2	99	57	Female	Non-Hispanic Black	Living Alone	1.34	15723.538094	More than high school	now	former	2011-2012	172	2011-2012	1757	2241	2011-2012	15.55	34.255	13	1669	1.3595	14.65	0.8345	282	1.11	112.25	7.315	736.5	296.5	8.65	5.23	1.348	104.75	0	25.3	2160	female	361
597	597	B	A	597	597	A	597	2349	2011-2012	64509	1	102	24	Female	Non-Hispanic White	Living Alone	1.74	36608.028102	More than high school	never	moderate	2011-2012	1	2011-2012	2043	2246	2011-2012	14.8	59.84	32	445	1.0645	15.6115	1.353	206.5	1.615	23.95	6.54	556.5	200	8.18	6.42	0.8745	52.15	24.95	33.8	1760	female	0.033
598	598	A	B	598	598	A	598	2351	2011-2012	64511	1	91	64	Female	Non-Hispanic White	Married	4.15	118209.809508	More than high school	now	moderate	2011-2012	555	2011-2012	1929	2248	2011-2012	14.35	83.155	16	1985.5	2.7095	12.852	1.092	313	3.975	50.15	9.89	1270.5	252	11.93	7.735	0.8325	69.65	0	33.8	240	female	223
599	599	B	C	599	599	C	599	2354	2011-2012	64514	2	90	31	Female	Other Hispanic	Living Alone	0.81	29479.238307	High school	now	heavy	2011-2012	10	2011-2012	1498	2250	2011-2012	13.95	79.19	8	462.5	2.0785	44.0535	2.211	648.5	2.395	212.2	7.62	1252	216	19.905	11.34	0.9805	171.95	0	22.4	360	female	106
600	600	C	D	600	600	D	600	2364	2011-2012	64524	2	93	28	Male	Non-Hispanic White	Living Alone	0.72	26225.545107	More than high school	never	heavy	2011-2012	68	2011-2012	4227	2259	2011-2012	16.7	155.29	294	3738.5	3.237	48.64	2.2665	592	6.055	24.55	13.99	1726	506	18.07	15.225	1.4875	161.5	35.3	20.6	2880	male	0.171
601	601	D	B	601	601	C	601	2365	2011-2012	64525	1	94	21	Female	Non-Hispanic White	Married	1.47	47551.913663	More than high school	never	never	2011-2012	37	2011-2012	2200	2260	2011-2012	18.55	67.165	30	512	1.349	24.4905	1.396	333.5	3.845	56.2	5.33	833	205.5	15.005	9.83	1.042	118.55	0	19.9	1080	female	0.011
602	602	A	C	602	602	C	602	2366	2011-2012	64526	1	100	49	Female	Non-Hispanic White	Living Alone	1.95	143196.722449	More than high school	never	moderate	2011-2012	216	2011-2012	2159	2261	2011-2012	14.15	105.86	162	974.5	1.733	26.76	2.393	270.5	8.395	65.1	6.395	956.5	321	12.485	11.07	1.617	121.65	39.35	39.5	400	female	0.011
603	603	A	D	603	603	C	603	2374	2011-2012	64534	1	99	28	Female	Non-Hispanic Black	Married	0.31	19871.634013	High school	now	moderate	2011-2012	138	2011-2012	1989	2268	2011-2012	28.4	127.725	546	1864	2.0835	47.192	3.122	479.5	3.465	31.95	8.855	1082.5	337	25.795	14.375	1.4065	161.15	2.3	36.6	5040	female	109
604	604	D	C	604	604	C	604	2376	2011-2012	64536	1	101	75	Female	Non-Hispanic White	Married	5	70965.028494	High school	never	never	2011-2012	54	2011-2012	1688	2270	2011-2012	15.7	50.225	66.5	361.5	2.077	21.939	2.137	648.5	4.91	86.85	4.38	1038.5	227.5	25.22	12.6	0.8425	74.95	0	28.1	2400	female	0.011
605	605	B	D	605	605	D	605	2384	2011-2012	64544	2	100	69	Male	Other Race	Married	4.59	7926.541218	More than high school	never	mild	2011-2012	53	2011-2012	2133	2277	2011-2012	33.75	66.15	693	5404	3.235	22.7275	2.923	632.5	5.725	249.3	13.305	1345.5	448	20.695	10.825	1.645	89.2	15.6	29.7	540	male	0.029
606	606	B	C	606	606	B	606	2389	2011-2012	64549	1	102	44	Male	Other Hispanic	Living Alone	1.7	42281.342391	More than high school	former	mild	2011-2012	0	2011-2012	1696	2281	2011-2012	27.85	33.655	232	901.5	1.974	25.794	2.9315	354.5	4.775	132	3.775	919	318	13.765	11.195	1.585	89.05	0	42.2	840	male	0.011
607	607	C	B	607	607	B	607	2390	2011-2012	64550	1	96	62	Female	Other Race	Married	2.64	12885.71781	More than high school	never	never	2011-2012	24	2011-2012	935	2282	2011-2012	14.75	66.5	511	2323.5	1.0125	16.7815	1.2665	263	4.12	70.2	6.085	502.5	225	9.755	6.965	0.8755	102.5	0	20.9	840	female	0.068
608	608	D	B	608	608	B	608	2392	2011-2012	64552	2	90	76	Male	Other Hispanic	Married	2.52	14221.420409	More than high school	never	mild	2011-2012	475	2011-2012	2167	2284	2011-2012	14.95	71.385	297	642.5	2.0845	16.961	1.554	271.5	4.2	74.15	3.92	1147	290	15.585	12.265	1.4485	105.55	0	23.7	1440	male	0.011
609	609	A	B	609	609	B	609	2393	2011-2012	64553	2	92	65	Female	Non-Hispanic Black	Living Alone	2.31	14021.98734	More than high school	never	former	2011-2012	163	2011-2012	1671	2285	2011-2012	8.8	51.795	25	5094.5	1.8515	11.23	4.9705	352.5	15.48	71.35	6.265	1905.5	153.5	14.335	7.41	0.7405	94.35	0	34.4	9600	female	842
610	610	C	D	610	610	D	610	2398	2011-2012	64558	1	97	62	Male	Non-Hispanic Black	Married	3.93	12074.424659	More than high school	former	former	2011-2012	284	2011-2012	2692	2290	2011-2012	46.3	129.42	176	1138	3.715	47.797	5.6535	693	10.5	218.95	30.335	1460.5	863.5	31.69	16.125	3.6585	125.05	0	29.6	5880	male	0.015
611	611	A	B	611	611	A	611	2399	2011-2012	64559	1	95	70	Female	Non-Hispanic White	Married	2.45	74475.92188	More than high school	former	mild	2011-2012	117	2011-2012	1530	2291	2011-2012	11.4	60.035	227	561.5	0.938	19.8535	0.965	181.5	3.28	46.75	5.28	736.5	256.5	10.16	9.525	1.0105	69.95	0	39.4	600	female	0.2
612	612	B	C	612	612	C	612	2402	2011-2012	64562	2	95	20	Male	Non-Hispanic White	Living Alone	1.19	24326.785264	More than high school	now	moderate	2011-2012	148	2011-2012	3815	2293	2011-2012	15.8	152.225	19	252.5	2.3645	34.124	2.165	413.5	5.14	81.4	9.675	1524.5	380.5	20.14	16.155	2.0005	166.8	0	23	720	male	129
613	613	D	D	613	613	D	613	2407	2011-2012	64567	1	100	37	Male	Other Hispanic	Married	4.34	39871.800261	More than high school	former	mild	2011-2012	216	2011-2012	2371	2297	2011-2012	31.45	103.66	8.5	2996.5	2.895	30.3455	3.259	913.5	4.77	68.75	8.705	1532	462.5	34.635	15.67	2.115	121.8	10.9	23.1	1120	male	0.011
614	614	D	D	614	614	D	614	2416	2011-2012	64576	2	94	80	Male	Non-Hispanic White	Living Alone	5	42427.769217	More than high school	former	mild	2011-2012	8	2011-2012	2989	2306	2011-2012	24.7	77.24	185.5	956.5	2.264	25.0905	3.9605	748	10.965	106	11.235	1131.5	413.5	17.9	17.865	1.874	102.65	3.8	19.6	600	male	0.011
615	615	D	C	615	615	D	615	2421	2011-2012	64581	3	90	31	Female	Other Race	Married	4.63	16215.179647	More than high school	never	mild	2011-2012	157	2011-2012	1228	2311	2011-2012	21.2	34.92	423.5	1834.5	1.49	14.8885	1.4665	226	3.24	64.55	5.77	901.5	344.5	8.985	5.625	1.452	103.05	3.8	21.7	1560	female	0.019
616	616	C	D	616	616	D	616	2438	2011-2012	64598	1	99	60	Female	Non-Hispanic White	Married	5	98181.677236	More than high school	never	mild	2011-2012	187	2011-2012	2328	2328	2011-2012	23	66.585	803	2616.5	3.8375	22.472	2.218	533	7.715	89	10.61	1844.5	380	17.465	14.985	1.3785	95.4	0	29.8	1440	female	0.011
617	617	B	B	617	617	B	617	2439	2011-2012	64599	2	101	35	Male	Non-Hispanic Black	Living Alone	2.43	30015.261296	More than high school	never	heavy	2011-2012	15	2011-2012	1988	2329	2011-2012	11.7	100.55	22.5	353.5	1.7335	32.8965	2.372	396.5	6.435	62.2	6.86	1084	250	20.855	12.48	1.2245	91.4	0	28.5	5040	male	1.78
618	618	D	B	618	618	B	618	2442	2011-2012	64602	2	94	59	Female	Other Race	Living Alone	5	22340.630739	More than high school	former	mild	2011-2012	162	2011-2012	1749	2332	2011-2012	12.8	66.855	39.5	1441.5	1.525	17.914	1.2415	246	3.015	43.65	4.34	940.5	189.5	11.875	8.905	0.723	72.85	0	23.3	640	female	0.011
619	619	D	B	619	619	B	619	2448	2011-2012	64608	1	90	22	Male	Non-Hispanic White	Living Alone	5	109271.336207	High school	never	mild	2011-2012	360	2011-2012	1173	2338	2011-2012	8.6	69.815	505.5	1322.5	2.5165	22.885	3.0445	326	4.915	23.9	6.055	848.5	189	9.825	7.565	0.5565	89.1	0	22.1	2400	male	0.023
620	620	C	B	620	620	B	620	2451	2011-2012	64611	2	100	50	Male	Non-Hispanic Black	Married	3.06	17271.69718	More than high school	never	former	2011-2012	28	2011-2012	2207	2341	2011-2012	16.2	84.81	337.5	3546.5	1.758	21.476	1.422	414.5	3.775	100.75	8.055	1170.5	317.5	13.49	12.645	1.459	119.9	0	45.8	7280	male	0.011
621	621	D	B	621	621	B	621	2456	2011-2012	64616	2	100	21	Male	Other Hispanic	Living Alone	3.58	33958.290597	More than high school	never	heavy	2011-2012	0	2011-2012	2294	2346	2011-2012	20.35	58.22	99	1590	1.086	17.3395	1.419	485	2.585	219.6	8.085	961.5	249	11.33	7.645	1.4455	80.8	0	28.3	4080	male	0.028
622	622	C	A	622	622	A	622	2465	2011-2012	64625	1	96	69	Male	Non-Hispanic Black	Married	1.39	8823.40317	High school	never	former	2011-2012	284	2011-2012	952	2355	2011-2012	14.55	50.725	917.5	3641	1.105	15.3105	1.3015	287	1.175	30.5	4.885	722	215	8.53	5.47	0.817	88.05	2.35	26	960	male	0.011
623	623	A	B	623	623	A	623	2472	2011-2012	64632	2	91	21	Male	Other Hispanic	Living Alone	4.63	54820.448996	More than high school	now	heavy	2011-2012	284	2011-2012	2631	2362	2011-2012	8.8	100.82	581.5	2089	2.2175	22.2495	1.542	321.5	3.605	131.35	5.28	1121.5	206.5	13.66	9.49	0.9605	129.15	0	30.6	12000	male	212
624	624	B	C	624	624	C	624	2473	2011-2012	64633	1	94	27	Male	Non-Hispanic White	Married	4.3	110095.623149	More than high school	never	moderate	2011-2012	403	2011-2012	2252	2363	2011-2012	15.5	115.4	552.5	1994	2.521	28.284	2.5085	375	7.79	90.65	15.505	1362	312.5	13.76	18.25	1.0325	138.85	21.05	26.2	1440	male	22.2
625	625	B	C	625	625	C	625	2475	2011-2012	64635	1	102	29	Male	Non-Hispanic Black	Married	1.9	19365.075974	More than high school	now	former	2011-2012	744	2011-2012	2818	2365	2011-2012	8.5	96.695	0	24	2.5205	46.166	2.646	501	4.44	54.75	12.905	858.5	426	21.835	16.745	1.969	203.85	0	28	10320	male	189
626	626	C	C	626	626	C	626	2483	2011-2012	64643	1	98	52	Female	Other Race	Married	1.65	22680.264479	More than high school	never	mild	2011-2012	100	2011-2012	2297	2373	2011-2012	20.5	69.73	4021.5	10309	1.72	19.113	1.6575	360	3.13	168.15	8.905	798.5	288	14.38	8.6	1.363	104.4	0	19.3	800	female	0.056
627	627	D	D	627	627	D	627	2484	2011-2012	64644	1	100	35	Female	Non-Hispanic White	Living Alone	1.78	95761.252302	More than high school	never	moderate	2011-2012	284	2011-2012	2315	2374	2011-2012	28.7	109.76	330.5	1468.5	1.9105	30.441	2.3415	356	2.265	108.6	24.59	996	671	14.315	15.2	3.2345	87.5	21.2	23.2	1920	female	0.015
628	628	D	D	628	628	D	628	2486	2011-2012	64646	1	91	80	Male	Non-Hispanic White	Married	2.68	35527.111698	More than high school	former	mild	2011-2012	71	2011-2012	2913	2376	2011-2012	27	94.3	56.5	545.5	2.935	33.4615	3.128	1091	10.005	140.85	11.745	1143.5	403	31.47	16.495	1.839	72.65	0	25.8	1920	male	0.02
629	629	D	D	629	629	D	629	2488	2011-2012	64648	1	103	36	Male	Other Race	Married	5	37974.333878	More than high school	never	mild	2011-2012	0	2011-2012	3999	2378	2011-2012	30.25	173.505	214.5	2029.5	6.207	72.202	5.867	1163	18.54	162.95	29.485	3200.5	543	50.925	44.89	2.7095	244.95	0	20.5	600	male	0.011
630	630	A	D	630	630	D	630	2494	2011-2012	64654	1	101	44	Male	Non-Hispanic White	Married	2.31	165350.159672	More than high school	now	mild	2011-2012	325	2011-2012	5165	2384	2011-2012	20.8	176.48	573.5	1711.5	3.7575	37.243	2.7955	952	7.84	27.75	19.86	1199	498.5	27.12	26.465	2.4325	148.55	0	31.6	20280	male	429
631	631	C	A	631	631	A	631	2501	2011-2012	64661	2	90	29	Male	Other Hispanic	Living Alone	2.24	38059.589922	More than high school	now	heavy	2011-2012	0	2011-2012	2053	2391	2011-2012	5.9	72.42	48	477.5	1.192	12.3985	1.0085	252	3.905	184.65	3.955	714.5	169	12.37	8.03	0.9765	82.1	0	23.6	4260	male	52.8
632	632	B	C	632	632	C	632	2504	2011-2012	64664	1	98	48	Female	Non-Hispanic White	Divorced	1.26	41570.695949	More than high school	never	never	2011-2012	133	2011-2012	2696	2394	2011-2012	14.65	90.75	1973	4863	3.6305	23.876	1.782	386	6.935	29.7	5	1678.5	349	14.86	15.09	1.127	137.65	0	36.3	720	female	0.011
633	633	C	A	633	633	A	633	2507	2011-2012	64667	2	101	58	Male	Non-Hispanic Black	Living Alone	0.68	26052.523863	Less than high school	now	heavy	2011-2012	211	2011-2012	930	2397	2011-2012	6.9	33.975	0	1.5	0.8115	12.7955	0.693	144.5	0.39	20.45	3.02	452	136	5.845	3.465	0.9165	52.9	0	25.1	13200	male	380
634	634	D	D	634	634	D	634	2512	2011-2012	64672	2	100	22	Male	Non-Hispanic Black	Living Alone	1.38	16715.026676	More than high school	never	mild	2011-2012	0	2011-2012	1267	2401	2011-2012	14.5	38.11	71.5	256.5	4.88	50.328	3.982	729	12.32	82.15	13.085	1704.5	718	33.78	26.215	2.474	197.85	0	26.6	6400	male	0.034
635	635	D	D	635	635	D	635	2515	2011-2012	64675	1	95	46	Male	Non-Hispanic White	Married	5	159455.333031	More than high school	never	heavy	2011-2012	279	2011-2012	3459	2404	2011-2012	24.15	113.985	607	2106.5	3.418	39.2185	6.1135	444	7.525	42.05	13.895	1106.5	418	17.25	14.035	2.2205	125.35	0	22.6	4320	male	0.011
636	636	B	C	636	636	C	636	2519	2011-2012	64679	1	91	38	Female	Other Race	Divorced	1.57	18905.276914	High school	never	mild	2011-2012	77	2011-2012	1503	2408	2011-2012	11.6	39.755	601.5	1746	1.685	29.2485	2.1235	500.5	3.375	76.85	3.16	872	281	14.38	12.09	1.1355	139.9	0	25	14880	female	0.85
637	637	C	C	637	637	C	637	2522	2011-2012	64682	1	94	42	Male	Non-Hispanic White	Married	2.96	160359.69013	More than high school	never	heavy	2011-2012	114	2011-2012	3661	2411	2011-2012	22.85	139.98	25	451.5	1.9365	36.7265	2.4175	531.5	4.68	75.75	10.27	971	382	21.52	12.045	1.7605	146.8	22.3	32.5	2640	male	0.011
638	638	A	C	638	638	B	638	2527	2011-2012	64687	2	93	24	Female	Non-Hispanic Black	Living Alone	0.56	19251.812222	More than high school	never	heavy	2011-2012	0	2011-2012	2777	2415	2011-2012	13.55	91.27	26	501.5	1.873	25.095	2.0475	320	3.575	49.35	8.395	597.5	312	11.345	9.85	0.8715	124.7	49.5	25.8	360	female	63.2
639	639	B	B	639	639	B	639	2529	2011-2012	64689	2	103	42	Female	Other Race	Living Alone	0.79	28156.17371	High school	never	never	2011-2012	146	2011-2012	1664	2417	2011-2012	20.95	35.435	29.5	830.5	1.2425	16.733	1.215	353	1.33	98.7	3.94	790.5	267	14.475	7.355	0.9315	66.85	0	26.2	80	female	0.011
640	640	C	A	640	640	A	640	2534	2011-2012	64694	2	93	23	Male	Other Hispanic	Living Alone	2.6	46900.157613	More than high school	never	mild	2011-2012	135	2011-2012	1756	2420	2011-2012	12.9	72.775	142	489.5	1.1155	33.303	2.3855	271	1.315	98.5	6.715	693	224.5	8.855	6.8	0.868	113.85	0	32.6	4920	male	0.035
641	641	C	C	641	641	C	641	2543	2011-2012	64703	2	90	22	Female	Other Hispanic	Living Alone	1.19	33640.063825	More than high school	former	mild	2011-2012	73	2011-2012	2814	2428	2011-2012	15.75	103.43	77	1036	1.5225	17.3285	1.4965	366.5	4.87	192.85	10.225	1694	277.5	12.405	10.08	1.1365	106.15	0	25.3	1520	female	0.04
642	642	C	B	642	642	B	642	2546	2011-2012	64706	2	93	20	Female	Non-Hispanic Black	Living Alone	1.47	19927.598485	More than high school	never	never	2011-2012	0	2011-2012	1337	2431	2011-2012	6.3	38.12	5.5	87	1.8675	30.9335	2.9175	322	6.11	130.05	2.975	685	170	17.895	4.66	0.522	71.25	0	32.5	2880	female	0.017
643	643	D	D	643	643	D	643	2555	2011-2012	64715	2	101	24	Male	Non-Hispanic Black	Living Alone	0.83	26556.735732	More than high school	never	former	2011-2012	43	2011-2012	5687	2440	2011-2012	25.6	124.485	145.5	985	2.8235	64.6845	4.9565	791.5	16.2	331.35	9.285	1473	374	28.81	20.09	1.459	118.9	0	23.8	14040	male	0.057
644	644	C	B	644	644	B	644	2559	2011-2012	64719	1	93	39	Female	Other Race	Divorced	5	18518.646173	More than high school	never	heavy	2011-2012	83	2011-2012	2637	2444	2011-2012	8.85	77.365	3	279	1.5015	17.227	1.108	292	2.545	52.6	5.495	704.5	186.5	9.07	7.2	0.954	99.55	16.8	27	960	female	0.011
645	645	B	D	645	645	D	645	2560	2011-2012	64720	1	100	29	Male	Non-Hispanic Black	Living Alone	1.61	21044.90278	More than high school	now	moderate	2011-2012	471	2011-2012	3830	2445	2011-2012	21.4	212.525	1647	4425.5	3.491	35.9675	2.884	610.5	7.275	59	13.825	2454	494	20.5	16.38	2.1525	173.5	5.6	20.6	720	male	90
646	646	D	D	646	646	D	646	2562	2011-2012	64722	2	102	33	Female	Other Race	Married	1.33	37187.448906	Less than high school	never	moderate	2011-2012	28	2011-2012	3381	2447	2011-2012	27.05	87.73	132.5	1093.5	1.9345	23.207	1.9885	549.5	3.68	284.8	10.75	2164	391.5	17.855	13.485	1.9035	132.9	0	25	1200	female	0.031
647	647	C	D	647	647	D	647	2565	2011-2012	64725	2	91	39	Female	Non-Hispanic White	Living Alone	4.48	105662.333954	More than high school	never	mild	2011-2012	5	2011-2012	1286	2450	2011-2012	51.7	66.52	2822	14032	2.327	26.948	2.6135	652	7.275	93.85	9.525	1011	337	20.025	16.685	1.5325	74.7	0	34.3	1680	female	0.011
648	648	B	A	648	648	A	648	2566	2011-2012	64726	2	95	55	Male	Non-Hispanic Black	Married	1.85	18427.371573	High school	former	former	2011-2012	78	2011-2012	1746	2451	2011-2012	9.9	70.015	156	487	0.993	16.473	1.202	238.5	2.45	22.1	7.135	645	138.5	10.4	8.085	0.6365	73.15	0	26	3120	male	198
649	649	D	B	649	649	B	649	2568	2011-2012	64728	2	93	23	Male	Other Hispanic	Living Alone	1.79	42632.210531	More than high school	never	never	2011-2012	102	2011-2012	2060	2453	2011-2012	14.7	66.095	1004.5	2121	1.3435	23.1215	2.7075	389.5	3.55	129.3	8.955	396	245	14.985	6.855	1.005	120	0	19.8	24480	male	0.06
650	650	A	B	650	650	B	650	2573	2011-2012	64733	1	100	30	Female	Other Hispanic	Married	3.17	50822.503524	More than high school	never	mild	2011-2012	32	2011-2012	2155	2458	2011-2012	9.25	59.28	5.5	103	1.0355	24.758	1.097	247.5	4.005	223.65	6.72	555	198.5	12.425	6.955	0.8895	133.85	0	28.8	240	female	0.011
651	651	A	D	651	651	D	651	2580	2011-2012	64740	1	97	45	Male	Other Race	Married	1.78	16842.307696	More than high school	former	heavy	2011-2012	133	2011-2012	2919	2465	2011-2012	20.6	56.635	47	3949	3.1425	41.728	3.853	951.5	20.07	168.9	22.245	1987.5	336	36.63	42.34	2.5645	149.7	37.15	25.1	320	male	0.05
652	652	B	D	652	652	D	652	2582	2011-2012	64742	2	100	56	Male	Non-Hispanic Black	Divorced	1.74	16419.180608	More than high school	never	mild	2011-2012	94	2011-2012	3582	2467	2011-2012	48.2	204.64	1567.5	10386.5	5.6895	51.3905	5.166	845.5	10.685	269.45	38.625	2406	945	36.845	23.745	4.2225	160.4	0	38	1440	male	0.196
653	653	A	D	653	653	D	653	2586	2011-2012	64746	2	99	29	Male	Non-Hispanic Black	Living Alone	4.34	18232.779525	More than high school	now	heavy	2011-2012	174	2011-2012	1763	2471	2011-2012	23.3	87.775	681	3774.5	3.689	34.4285	3.6175	448	7.265	116.4	6.33	1715	386	17.845	10.915	1.2785	100.1	0	30.2	17400	male	86.2
654	654	B	C	654	654	C	654	2594	2011-2012	64754	1	99	36	Male	Other Race	Living Alone	0.6	14001.792163	More than high school	now	mild	2011-2012	0	2011-2012	2318	2478	2011-2012	20.05	119.745	64	738	2.134	50.1565	3.812	436.5	4.77	129.85	14.185	1055.5	320.5	20.695	9.87	1.423	158.6	0	29.1	9600	male	171
655	655	C	D	655	655	D	655	2596	2011-2012	64756	2	93	72	Male	Other Hispanic	Married	3.04	14323.606702	More than high school	never	mild	2011-2012	6	2011-2012	2248	2480	2011-2012	26.2	44.245	232.5	3730	2.48	25.467	2.058	694.5	3.725	236.45	11.255	1581.5	382	15.315	12.63	1.3285	184.5	0	28	600	male	0.011
656	656	C	B	656	656	B	656	2598	2011-2012	64758	3	91	33	Male	Other Race	Married	5	20986.552878	More than high school	never	mild	2011-2012	59	2011-2012	2124	2482	2011-2012	16.6	120.62	7	307	1.6595	33.1505	1.981	580.5	6.47	12.55	13.95	725.5	300	17.755	9.34	1.1895	190.25	0	23.5	40	male	0.011
657	657	A	A	657	657	A	657	2604	2011-2012	64764	2	94	36	Male	Other Race	Married	3.4	24478.369844	High school	former	former	2011-2012	143	2011-2012	1560	2488	2011-2012	7.15	79.335	204.5	758	1.282	27.6375	1.8805	249	5.595	60.75	9.82	763	230	9.735	14.065	0.6965	92	0	30	25440	male	652
658	658	A	C	658	658	B	658	2605	2011-2012	64765	1	101	32	Male	Non-Hispanic White	Married	1.55	80778.70531	High school	never	heavy	2011-2012	209	2011-2012	2599	2489	2011-2012	11	96.455	104	876	2.953	27.641	1.9955	331	4.75	107.75	7.88	1587	400	13.43	14.065	1.1215	153.4	0	33.7	20400	male	1.95
659	659	C	C	659	659	C	659	2608	2011-2012	64768	1	94	27	Male	Non-Hispanic White	Married	1.21	38616.556866	High school	now	mild	2011-2012	168	2011-2012	3607	2492	2011-2012	18	147.53	6.5	220.5	14.204	129.219	12.894	650	38.34	28.9	5.48	2077	349.5	30.45	30.73	1.2255	217.25	22.3	23.4	18240	male	336
660	660	D	B	660	660	B	660	2609	2011-2012	64769	2	99	51	Male	Non-Hispanic Black	Living Alone	0.19	19397.753966	More than high school	never	never	2011-2012	31	2011-2012	2076	2493	2011-2012	18.55	62.61	714	2060.5	1.2395	20.2695	2.1135	251	6.765	56.9	5.68	633.5	262	11.845	5.995	0.9775	134.8	0	26	2640	male	0.03
661	661	D	B	661	661	B	661	2611	2011-2012	64771	2	96	64	Male	Other Race	Divorced	0.24	12505.355675	More than high school	former	former	2011-2012	68	2011-2012	2698	2495	2011-2012	32.2	103.13	60.5	952	1.9025	17.872	1.582	300.5	4.915	31.95	7.08	1420	373.5	16.73	16.82	1.3985	116.25	0	26.3	6720	male	0.026
662	662	B	D	662	662	C	662	2617	2011-2012	64777	2	90	52	Female	Non-Hispanic Black	Married	5	16017.473382	More than high school	never	never	2011-2012	284	2011-2012	1628	2501	2011-2012	21.4	56.345	427.5	1334.5	1.4445	19.845	1.278	494.5	4.955	42.95	7.09	587.5	336	13.795	13.25	1.421	120.9	0	30.1	720	female	0.011
663	663	A	A	663	663	A	663	2619	2011-2012	64779	2	100	30	Female	Non-Hispanic Black	Living Alone	1.79	27659.054945	High school	former	mild	2011-2012	83	2011-2012	1716	2502	2011-2012	3.4	39.73	0.5	103.5	0.5355	14.119	0.5305	148.5	0.855	33.1	2.115	235.5	73	6.125	3.275	0.3275	62.05	0	48.4	20160	female	0.309
664	664	B	C	664	664	C	664	2624	2011-2012	64784	2	97	21	Male	Non-Hispanic Black	Living Alone	0.76	21074.978603	Less than high school	former	mild	2011-2012	0	2011-2012	3618	2507	2011-2012	12.65	130.55	37.5	124.5	4.515	58.9145	4.8835	1620	8.275	136.55	7.795	1179	361	33.3	29.015	1.2975	144	23.4	26.2	13440	male	212
665	665	B	D	665	665	D	665	2629	2011-2012	64789	1	99	67	Male	Non-Hispanic Black	Married	5	7645.782314	More than high school	former	mild	2011-2012	75	2011-2012	1864	2512	2011-2012	38.7	81.85	580.5	2872.5	2.108	36.5255	3.7025	739.5	10.945	96.2	15.515	892.5	434.5	23.605	19.975	1.6335	95.15	0	30.9	960	male	0.011
666	666	D	A	666	666	A	666	2640	2011-2012	64800	3	90	52	Female	Non-Hispanic Black	Living Alone	3.67	12483.65832	More than high school	never	mild	2011-2012	131	2011-2012	1905	2523	2011-2012	9.3	36.25	2	299	0.9945	6.905	0.884	187	0.965	123.5	2.825	713.5	210.5	6.41	4.185	1.0955	43.4	0.15	22.7	840	female	0.027
667	667	A	B	667	667	A	667	2641	2011-2012	64801	1	101	50	Female	Non-Hispanic White	Married	1.52	32047.917266	More than high school	now	heavy	2011-2012	67	2011-2012	1732	2524	2011-2012	18.45	64.36	10.5	364.5	1.326	13.825	1.236	405.5	2.445	29.25	5.395	976	235	13.88	8.25	1.1385	53.25	0	41.6	720	female	88.5
668	668	D	B	668	668	C	668	2642	2011-2012	64802	1	102	42	Male	Non-Hispanic Black	Living Alone	4.78	25386.96888	More than high school	never	mild	2011-2012	9	2011-2012	4092	2525	2011-2012	22.25	120.33	12.5	587.5	1.817	30.8085	0.865	649	5.32	59.95	7.98	1370.5	308.5	20.475	14.165	1.2135	180.45	0	21.9	33120	male	0.084
669	669	A	B	669	669	B	669	2646	2011-2012	64806	2	98	80	Male	Non-Hispanic White	Married	3.4	43267.510233	More than high school	former	mild	2011-2012	231	2011-2012	1668	2529	2011-2012	18.85	79.49	206	1529.5	2.026	32.1225	2.3955	435.5	2.49	109.2	9.26	508	327.5	13.655	9.835	1.468	117.55	9	29.3	160	male	0.011
670	670	D	B	670	670	B	670	2647	2011-2012	64807	2	98	35	Female	Non-Hispanic White	Married	3.25	67175.236045	More than high school	never	mild	2011-2012	49	2011-2012	2066	2530	2011-2012	7.95	63.27	42	349.5	1.839	29.57	2.868	399.5	4.06	36.3	9.355	804	182	18.125	6.125	0.759	93	0	26.7	1920	female	0.011
671	671	C	C	671	671	C	671	2648	2011-2012	64808	1	100	44	Male	Other Race	Married	5	16721.380189	More than high school	never	never	2011-2012	2	2011-2012	2554	2531	2011-2012	35.35	46.99	3008	8517.5	1.21	18.3085	2.0625	453.5	1	138.05	8.19	642	393	12.055	8.71	1.636	112.7	0	24	240	male	0.02
672	672	C	B	672	672	B	672	2656	2011-2012	64816	2	92	21	Male	Other Race	Living Alone	0	22385.504537	More than high school	now	heavy	2011-2012	0	2011-2012	2503	2538	2011-2012	12.6	83.305	13.5	2471	1.3045	23.5145	1.7645	397.5	2.3	55.9	7.005	755	259.5	12.525	9.51	1.091	97.6	21.05	22.1	2400	male	3.41
673	673	A	B	673	673	B	673	2662	2011-2012	64822	1	94	53	Male	Non-Hispanic White	Living Alone	0.63	30161.390695	More than high school	former	former	2011-2012	811	2011-2012	2905	2544	2011-2012	14.2	109.685	13	182.5	2.966	30.5335	1.465	438.5	4.3	56.3	7.805	846	286.5	20.78	14.21	1.2065	127.4	0	19.2	80	male	276
674	674	C	D	674	674	D	674	2663	2011-2012	64823	1	92	43	Female	Non-Hispanic Black	Living Alone	4.44	23147.811167	More than high school	never	moderate	2011-2012	94	2011-2012	2216	2545	2011-2012	24.4	102.205	24	5027.5	2.1345	31.9385	2.256	363.5	5.445	51.3	9.035	958	336	13.445	15.435	1.4005	98.65	0	29.9	2960	female	0.011
675	675	A	C	675	675	B	675	2665	2011-2012	64825	2	98	52	Female	Non-Hispanic White	Married	5	150600.121666	More than high school	now	mild	2011-2012	181	2011-2012	1551	2547	2011-2012	25.8	55.795	583	2834.5	1.0265	21.4435	2.1785	368.5	1.36	60.5	7.755	625.5	362	12.03	7.175	1.2785	97.35	0	25.5	240	female	343
676	676	D	B	676	676	B	676	2668	2011-2012	64828	3	92	58	Female	Other Race	Married	1.39	36934.11174	Less than high school	never	never	2011-2012	1	2011-2012	949	2550	2011-2012	10.85	31.78	1102.5	3315.5	1.186	18.7405	1.386	313.5	4.51	80.6	3.98	687.5	206.5	12.185	7.305	0.6825	86.65	0	26.5	2760	female	0.011
677	677	C	D	677	677	D	677	2671	2011-2012	64831	2	94	24	Male	Other Race	Living Alone	2.2	11105.574109	More than high school	now	heavy	2011-2012	155	2011-2012	2738	2553	2011-2012	22.3	122.72	1141.5	3691.5	4.8155	48.685	4.0265	497.5	12.6	153	11.735	1966.5	624	20.895	30.145	1.867	288.45	0	26.8	1200	male	0.144
678	678	B	B	678	678	B	678	2672	2011-2012	64832	1	91	32	Male	Other Race	Living Alone	2.1	41663.413523	More than high school	never	heavy	2011-2012	43	2011-2012	2754	2554	2011-2012	17.85	104.25	1181.5	5133.5	2.181	17.058	1.4415	270	4.385	281.2	6.42	983	219.5	86.58	15.515	1.431	89.55	0	30.5	560	male	0.027
679	679	B	A	679	679	A	679	2673	2011-2012	64833	1	92	37	Female	Other Race	Married	0.87	44069.75885	More than high school	never	moderate	2011-2012	37	2011-2012	1985	2555	2011-2012	10	66.185	38.5	630.5	1.229	16.1535	1.461	182.5	3.085	60.85	6.695	564.5	198.5	9.835	8.48	0.6865	98.5	0	37.2	320	female	0.016
680	680	B	C	680	680	C	680	2679	2011-2012	64839	2	98	37	Male	Other Race	Married	3.25	39017.692919	More than high school	never	mild	2011-2012	0	2011-2012	3163	2561	2011-2012	21.15	103.81	10	479.5	2.0355	33.5185	1.99	639.5	8.55	58.75	7.03	1291.5	281	20.5	14.74	1.1315	162.65	0	32	960	male	0.011
681	681	A	B	681	681	A	681	2683	2011-2012	64843	2	90	50	Female	Non-Hispanic Black	Married	0.96	12653.781126	High school	now	former	2011-2012	563	2011-2012	2616	2565	2011-2012	16.15	94.78	59.5	628.5	1.7965	17.4325	1.3225	262.5	1.945	157.85	5.98	601	277	11.665	8.085	1.0815	91.15	0	35.2	480	female	315
682	682	A	A	682	682	A	682	2688	2011-2012	64848	2	97	69	Male	Non-Hispanic Black	Living Alone	1.02	9981.414158	High school	now	mild	2011-2012	30	2011-2012	1995	2570	2011-2012	15.25	46.87	6	799	1.409	15.276	1.163	371	2.28	103.15	3.95	565.5	196	7.825	6.79	0.6965	78.85	5.6	22.2	240	male	313
683	683	A	B	683	683	B	683	2694	2011-2012	64854	2	90	69	Female	Other Hispanic	Married	1.73	14124.187136	High school	now	mild	2011-2012	2	2011-2012	2971	2576	2011-2012	15.15	81.755	37	3013	1.306	18.1785	1.7	286.5	2.71	227.7	9.445	730	258	15.13	8.285	1.069	91.75	0	29.4	960	female	219
684	684	C	D	684	684	D	684	2697	2011-2012	64857	1	98	54	Female	Non-Hispanic White	Divorced	1.34	189051.893543	More than high school	never	mild	2011-2012	107	2011-2012	2328	2578	2011-2012	22.95	65.685	729.5	6501.5	2.871	24.1915	2.2995	781.5	11.225	160.75	11.985	1347.5	283.5	26.25	16.34	1.0685	107	0	47.7	1920	female	0.011
685	685	A	A	685	685	A	685	2699	2011-2012	64859	1	94	46	Female	Non-Hispanic White	Married	2.43	138128.446231	More than high school	now	moderate	2011-2012	67	2011-2012	577	2580	2011-2012	9.7	20.675	126	605	0.8085	10.9675	0.631	168.5	1.725	19.05	2.59	483	120	6.32	4.66	0.558	53.85	0	26.5	320	female	358
686	686	C	D	686	686	D	686	2700	2011-2012	64860	2	97	50	Male	Non-Hispanic White	Married	1.89	23717.233847	High school	now	mild	2011-2012	210	2011-2012	4396	2581	2011-2012	20.95	201.915	53.5	3952	2.7795	51.11	3.94	539	14.515	189.85	12.81	1245	359.5	23.695	22.995	2.0085	202.5	0	23.9	17760	male	470
687	687	B	B	687	687	B	687	2702	2011-2012	64862	1	95	34	Male	Non-Hispanic White	Married	0.92	22911.854766	More than high school	now	mild	2011-2012	173	2011-2012	2941	2583	2011-2012	12.55	96.68	48.5	318.5	2.3145	19.7235	1.86	352	6.385	107.95	5.865	1431	229.5	15.08	14.305	0.963	121.8	0	25.7	8160	male	76.2
688	688	A	A	688	688	A	688	2706	2011-2012	64866	2	96	25	Female	Non-Hispanic Black	Living Alone	0.4	16918.878285	High school	now	moderate	2011-2012	0	2011-2012	1260	2586	2011-2012	7.6	30.275	13	147	1.1435	17.714	1.6875	159.5	2.255	28.15	2.915	591.5	166	6.625	4.235	0.604	66.25	0	25.3	300	female	86.7
689	689	C	C	689	689	C	689	2711	2011-2012	64871	1	97	49	Female	Non-Hispanic White	Married	3.36	152670.471787	More than high school	never	moderate	2011-2012	286	2011-2012	1724	2591	2011-2012	31.1	59.7	146.5	1620	2.2275	12.515	1.3445	320	2.375	81.3	7.695	1020.5	368	11.83	9.765	1.446	59.15	26.5	23.1	720	female	0.018
690	690	D	C	690	690	C	690	2713	2011-2012	64873	2	91	41	Female	Non-Hispanic White	Married	5	115110.76456	More than high school	never	mild	2011-2012	284	2011-2012	2138	2593	2011-2012	15.5	68.01	505	3318.5	1.964	22.1225	2.1255	321.5	2.395	50.8	6.785	695	296	11.735	11.9	1.1965	109.95	35.8	23.5	4320	female	0.011
691	691	D	D	691	691	D	691	2715	2011-2012	64875	1	93	34	Female	Non-Hispanic White	Married	5	100835.770786	More than high school	never	mild	2011-2012	180	2011-2012	2266	2594	2011-2012	18.7	68.995	6.5	1201	2.225	35.1265	2.2325	490	3.4	84.55	8.045	1022	302.5	13.32	10.795	1.109	146.75	10.6	21.5	600	female	0.011
692	692	B	D	692	692	D	692	2716	2011-2012	64876	3	91	47	Male	Non-Hispanic White	Divorced	1.33	28606.985896	More than high school	never	moderate	2011-2012	232	2011-2012	4444	2595	2011-2012	29.15	142.345	5586	12246	2.949	34.3535	2.414	585.5	8.125	114.1	15.44	1688.5	489.5	22.27	28.395	2.8255	167.15	59.4	23.7	8980	male	1.31
693	693	B	D	693	693	D	693	2717	2011-2012	64877	2	97	46	Male	Non-Hispanic Black	Living Alone	0.09	19199.459573	More than high school	never	mild	2011-2012	0	2011-2012	2820	2596	2011-2012	31.55	121.335	356.5	7245	5.88	48.8055	5.339	1571	16.67	155.75	9.21	2737	566.5	38.3	35.18	1.8795	158.75	10.45	32.5	5280	male	0.202
694	694	A	B	694	694	B	694	2721	2011-2012	64881	3	92	33	Male	Other Race	Married	0.91	15213.152707	More than high school	now	mild	2011-2012	216	2011-2012	3301	2600	2011-2012	7.1	69.835	2	215.5	1.275	41.3805	3.0375	465	8.27	53.6	8.405	551	278.5	20.62	22.44	1.418	254.6	0	33.4	12000	male	392
695	695	D	D	695	695	D	695	2722	2011-2012	64882	2	102	65	Male	Non-Hispanic White	Married	5	161788.081948	More than high school	never	mild	2011-2012	247	2011-2012	3900	2601	2011-2012	39.25	163.51	176.5	2781	3.3605	36.6095	2.8065	709.5	4.455	271.55	25.29	1467.5	710	23.36	16.98	2.9655	238.05	10.9	27.6	1680	male	0.011
696	696	C	C	696	696	C	696	2732	2011-2012	64892	2	100	21	Male	Non-Hispanic Black	Living Alone	1.08	17171.250195	More than high school	never	mild	2011-2012	13	2011-2012	2688	2611	2011-2012	21	73.785	31	102.5	3.012	26.9045	2.77	513	5.25	158.15	5.985	1215.5	320	17.985	13.65	1.4755	128.55	7.95	25.1	5880	male	2.33
697	697	D	D	697	697	D	697	2733	2011-2012	64893	2	103	23	Female	Non-Hispanic White	Living Alone	3.44	76707.146234	More than high school	never	heavy	2011-2012	72	2011-2012	2203	2612	2011-2012	20	126.315	108	741	3.0865	45.6695	2.975	941	3.35	35.3	10.09	937	341.5	27.07	18.085	1.297	158.25	33.4	18.9	4320	female	0.011
698	698	C	D	698	698	D	698	2740	2011-2012	64900	1	98	25	Male	Non-Hispanic White	Living Alone	0.93	43561.362107	More than high school	never	heavy	2011-2012	231	2011-2012	2657	2619	2011-2012	21.25	101.305	2237.5	6078	3.274	59.396	4.432	512	18.68	259.05	7.645	2114	473	15.955	17.145	1.796	293.55	0	26.5	5760	male	0.091
699	699	A	D	699	699	D	699	2742	2011-2012	64902	2	97	31	Male	Non-Hispanic White	Living Alone	0.83	21490.337905	More than high school	now	heavy	2011-2012	216	2011-2012	3532	2621	2011-2012	22.45	93.39	683	2977	7.1335	69.3275	12.5955	480.5	18.595	162.05	12.405	2419.5	508	18.37	13.855	2.0275	151.45	0	30.6	3680	male	329
700	700	C	A	700	700	A	700	2748	2011-2012	64908	1	102	60	Female	Other Race	Divorced	2.94	13648.591881	More than high school	never	moderate	2011-2012	171	2011-2012	1231	2626	2011-2012	8.55	52.125	602	2375	1.217	14.749	0.8485	239.5	2.055	52.95	4.55	786	182	8.815	6.785	0.676	73.55	0	27	360	female	0.011
701	701	B	A	701	701	A	701	2756	2011-2012	64916	2	98	31	Male	Non-Hispanic White	Living Alone	1.01	16796.740962	More than high school	now	heavy	2011-2012	217	2011-2012	1134	2634	2011-2012	6.95	55.325	360.5	1323.5	1.2565	12.8955	0.917	312	2.6	98.85	4.53	896.5	139	10.06	8.305	0.774	89.7	0	29.1	13920	male	271
702	702	A	D	702	702	D	702	2763	2011-2012	64923	3	90	64	Female	Non-Hispanic Black	Married	3.3	12222.082956	High school	never	never	2011-2012	52	2011-2012	4163	2641	2011-2012	38.6	130.585	471	13031.5	1.996	31.629	2.65	501.5	3.24	272.25	18.015	1162	551	18.685	11.23	2.953	129.5	0	32.8	400	female	0.063
703	703	D	A	703	703	A	703	2771	2011-2012	64931	2	102	59	Female	Non-Hispanic Black	Married	2.04	27266.525973	More than high school	former	former	2011-2012	84	2011-2012	928	2649	2011-2012	7.6	40.98	190.5	720.5	1.16	26.7265	1.707	142	2.43	4.7	2.27	448	116	8.275	5.605	0.4195	84.05	0	23.2	360	female	0.011
704	704	B	A	704	704	A	704	2775	2011-2012	64935	2	95	25	Female	Non-Hispanic White	Living Alone	2.22	75002.443492	More than high school	now	heavy	2011-2012	0	2011-2012	1097	2653	2011-2012	9.1	39.465	50	218.5	1.0905	12.1745	1.1065	200.5	2.72	23.95	2.98	1020.5	186.5	7.825	7.31	0.6615	66.9	0	26	2280	female	120
705	705	C	B	705	705	B	705	2778	2011-2012	64938	1	100	40	Male	Non-Hispanic Black	Living Alone	3.4	28342.234566	More than high school	never	never	2011-2012	117	2011-2012	2889	2656	2011-2012	19.95	94.66	60.5	4355	1.689	24.4515	1.541	552	2.465	73.45	7.875	1069	232.5	13.79	8.925	1.0665	155.4	0	23.3	840	male	0.191
706	706	B	B	706	706	B	706	2788	2011-2012	64948	2	95	61	Female	Non-Hispanic Black	Living Alone	1.92	8679.600111	More than high school	never	former	2011-2012	330	2011-2012	1950	2665	2011-2012	13.55	76.105	662.5	2695.5	1.3625	19.1355	1.06	363	3.605	55.1	7.385	738.5	195.5	11.705	8.6	0.915	103.85	0	35.9	2880	female	0.044
707	707	C	C	707	707	C	707	2791	2011-2012	64951	3	91	22	Male	Non-Hispanic White	Married	1.02	113084.898879	More than high school	never	moderate	2011-2012	48	2011-2012	3160	2668	2011-2012	18.45	78.57	64.5	874.5	2.347	31.655	2.474	522.5	3.675	71.05	8.935	1196.5	308.5	17.28	8.735	1.2345	154.75	51.45	28.9	2520	male	0.034
708	708	D	C	708	708	C	708	2793	2011-2012	64953	1	101	44	Female	Non-Hispanic White	Married	1.12	31440.435679	More than high school	never	moderate	2011-2012	564	2011-2012	2093	2670	2011-2012	15.3	94.935	34.5	525.5	2.131	24.0285	2.132	305.5	1.79	47.95	10.405	1024.5	283.5	9.345	7.15	1.239	88.65	0	19.1	360	female	0.011
709	709	A	A	709	709	A	709	2796	2011-2012	64956	1	100	35	Male	Non-Hispanic Black	Divorced	5	28421.693812	More than high school	now	moderate	2011-2012	126	2011-2012	3571	2673	2011-2012	9.65	95.245	50.5	6205.5	1.286	20.27	1.6675	255	5.81	130.25	7.485	563	190	13.06	11.725	0.825	88.25	31.1	29.3	400	male	285
710	710	A	A	710	710	A	710	2802	2011-2012	64962	2	102	32	Female	Non-Hispanic Black	Married	3.25	39476.565757	More than high school	never	moderate	2011-2012	176	2011-2012	1093	2678	2011-2012	11.35	38.72	130.5	385.5	0.999	17.7115	1.32	219	3.46	14.25	2.46	456	197	7.19	7.47	0.708	65.3	0	34.7	240	female	0.184
711	711	A	D	711	711	C	711	2803	2011-2012	64963	1	96	55	Male	Non-Hispanic Black	Living Alone	5	20600.123288	More than high school	never	heavy	2011-2012	18	2011-2012	5401	2679	2011-2012	26.2	124.87	1200.5	3751	2.514	44.1345	2.0335	767	4.575	83.1	12.44	1456	390.5	24.46	16.375	1.6515	229.25	40.8	45	400	male	0.264
712	712	C	D	712	712	D	712	2808	2011-2012	64968	1	96	50	Female	Non-Hispanic Black	Married	5	16240.172481	More than high school	never	moderate	2011-2012	10	2011-2012	2604	2683	2011-2012	24.45	78.325	1181	4696.5	1.5615	31.9945	3.5705	408	6.795	130.35	9.74	384.5	314	16.68	8.715	1.1705	117.7	17.05	21.8	520	female	0.026
713	713	B	B	713	713	B	713	2811	2011-2012	64971	1	99	60	Male	Non-Hispanic Black	Divorced	3.4	6381.990744	More than high school	former	mild	2011-2012	59	2011-2012	2414	2686	2011-2012	20.65	87.165	836	2617	1.4205	26.5785	2.1815	400	3.16	94.8	9.58	602	252.5	12.015	10.6	1.2705	120.05	0	27.6	1440	male	6.29
714	714	A	A	714	714	A	714	2812	2011-2012	64972	3	90	61	Male	Other Race	Married	0	8219.094942	More than high school	now	former	2011-2012	15	2011-2012	874	2687	2011-2012	19.2	17.985	40.5	52.5	0.695	16.398	1.681	271.5	0.335	16.55	2.55	139.5	223.5	9.065	4.91	0.873	131.8	0	23.2	360	male	89.2
715	715	C	A	715	715	A	715	2813	2011-2012	64973	3	92	64	Male	Non-Hispanic White	Married	1.13	36329.101667	More than high school	never	former	2011-2012	383	2011-2012	1040	2688	2011-2012	14.7	63.955	124	646	1.2765	14.4695	0.916	358.5	1.65	95.4	4.585	765	291.5	15.755	7.325	1.1195	76.35	0	28.7	6720	male	0.049
716	716	A	B	716	716	B	716	2815	2011-2012	64975	1	96	48	Female	Non-Hispanic Black	Living Alone	2.78	24471.525432	High school	never	never	2011-2012	64	2011-2012	2657	2690	2011-2012	13.35	83.225	89.5	6091.5	1.065	26.577	2.054	161.5	1.86	62.15	5.345	612.5	189	8.525	6.755	0.892	108.9	0	40.4	400	female	0.384
717	717	C	A	717	717	A	717	2816	2011-2012	64976	2	100	69	Male	Non-Hispanic Black	Married	2.33	7380.991723	More than high school	never	former	2011-2012	0	2011-2012	1095	2691	2011-2012	10.35	49.245	11.5	325.5	1.532	16.1895	1.0335	204	4.285	58.4	4.69	752.5	202.5	8.205	7.6	0.7	128.95	0	26.6	840	male	0.011
718	718	B	D	718	718	D	718	2818	2011-2012	64978	1	93	56	Female	Other Hispanic	Married	1.43	25991.798892	More than high school	never	never	2011-2012	24	2011-2012	2443	2693	2011-2012	61.45	98.565	2255	6894.5	3.541	32.2475	3.6565	1075	6.47	303.85	15.795	1958	634.5	26.305	18.625	2.958	196.3	0	27.5	4200	female	0.301
719	719	C	A	719	719	A	719	2819	2011-2012	64979	2	99	47	Female	Non-Hispanic Black	Living Alone	0.19	18307.835382	High school	never	never	2011-2012	32	2011-2012	1306	2694	2011-2012	4.6	46.725	166.5	501.5	1.342	16.2255	1.179	173.5	5.205	12.85	2.08	816.5	123.5	9.225	6.71	0.527	56.55	0	42.9	2400	female	0.011
720	720	C	A	720	720	A	720	2821	2011-2012	64981	2	97	46	Male	Non-Hispanic White	Married	0.8	20775.484483	More than high school	never	never	2011-2012	48	2011-2012	1572	2696	2011-2012	8.65	51.485	1182	4869	1.423	19.986	1.4775	279.5	1.315	62	5.53	791	247.5	9.46	5.815	1.0225	89.45	0	27.4	1320	male	0.143
721	721	C	D	721	721	D	721	2834	2011-2012	64994	2	92	27	Male	Non-Hispanic White	Married	1.96	111331.003215	More than high school	never	mild	2011-2012	151	2011-2012	4121	2706	2011-2012	23.85	119.81	464	4114	3.1835	41.9125	2.6095	761.5	6.4	131.6	11.9	1465.5	426.5	21.825	18.905	1.6975	186.55	44.8	23.9	1440	male	0.121
722	722	C	C	722	722	C	722	2846	2011-2012	65006	1	100	47	Female	Non-Hispanic Black	Living Alone	3.93	25652.65048	More than high school	never	never	2011-2012	1123	2011-2012	1462	2718	2011-2012	14.55	88.095	27.5	246	1.778	33.419	1.0555	249.5	2.34	92.15	8.835	954.5	503.5	9.425	7.235	1.3655	70	0	29.4	960	female	0.011
723	723	C	A	723	723	A	723	2849	2011-2012	65009	1	97	51	Female	Non-Hispanic Black	Living Alone	1.41	20964.324934	More than high school	never	heavy	2011-2012	0	2011-2012	1065	2720	2011-2012	8.6	29.235	118	532.5	1.096	12.2295	0.964	144	2.415	15	2.17	1007	202	7.055	6.55	0.79	61.15	2.25	55.8	11400	female	0.023
724	724	A	C	724	724	C	724	2854	2011-2012	65014	1	95	59	Female	Non-Hispanic White	Married	4.01	166234.629208	More than high school	never	moderate	2011-2012	144	2011-2012	3461	2725	2011-2012	22.25	122.615	7	874	2.1175	24.361	1.56	376.5	5.075	22.3	10.415	1399	297.5	14.675	13.1	1.292	142.75	0	33.7	240	female	0.039
725	725	A	A	725	725	A	725	2861	2011-2012	65021	1	97	36	Female	Non-Hispanic White	Married	1.87	102108.384344	More than high school	former	moderate	2011-2012	144	2011-2012	1237	2732	2011-2012	5.25	39.785	37.5	548.5	0.7595	20.3245	1.61	101.5	2.94	20.75	3.39	505	180	6.72	8.925	0.6625	83.9	0	40.4	1680	female	16.7
726	726	D	B	726	726	C	726	2862	2011-2012	65022	2	92	29	Female	Other Race	Living Alone	5	14155.588359	More than high school	never	mild	2011-2012	209	2011-2012	1941	2733	2011-2012	17.45	54.035	277.5	888.5	1.6885	15.268	1.5865	294.5	3.38	126.35	5.985	810	255.5	12.625	8.535	1.1895	69.7	42.25	21.7	3040	female	0.011
727	727	A	B	727	727	B	727	2865	2011-2012	65025	2	97	38	Male	Non-Hispanic White	Living Alone	1.08	22249.799905	More than high school	now	heavy	2011-2012	121	2011-2012	2722	2736	2011-2012	9.1	65.815	13	153.5	1.731	16.4855	1.9385	219	6.865	118.05	5.935	910.5	230	11.35	14.02	1.9955	127.5	39	24.7	160	male	302
728	728	A	A	728	728	A	728	2867	2011-2012	65027	2	93	23	Female	Other Hispanic	Living Alone	0.56	35270.456492	More than high school	never	mild	2011-2012	0	2011-2012	277	2738	2011-2012	5.45	22.28	139.5	161.5	0.9275	9.7815	0.848	148.5	1.62	62.95	2.3	560.5	114	5.785	4.44	0.625	48.5	0	25.7	600	female	0.244
729	729	D	B	729	729	B	729	2872	2011-2012	65032	2	95	76	Female	Non-Hispanic White	Married	1.95	74006.954437	More than high school	former	former	2011-2012	67	2011-2012	1370	2743	2011-2012	10	59.665	308.5	1284	2.073	15.3405	1.434	365	5.71	61.05	4.495	993.5	187	15.11	11.1	0.619	70.8	0	25.8	2160	female	0.023
730	730	C	A	730	730	A	730	2886	2011-2012	65046	1	90	74	Male	Non-Hispanic White	Married	5	15557.045236	More than high school	never	never	2011-2012	152	2011-2012	1092	2755	2011-2012	6.6	36.8	23.5	128.5	1.105	17.7305	1.334	290	2.515	19.6	5.765	781	169	12.21	5.795	0.66	70.85	0	27.6	720	male	0.011
731	731	B	D	731	731	D	731	2887	2011-2012	65047	1	101	42	Male	Non-Hispanic White	Married	3.3	140129.484883	More than high school	never	moderate	2011-2012	816	2011-2012	4024	2756	2011-2012	37.75	100.685	53.5	1089	5.0085	55.102	4.521	688	9.235	25.6	9.845	1321	560.5	34.485	20.94	2.1615	219.05	0	34.4	10800	male	0.111
732	732	D	D	732	732	D	732	2889	2011-2012	65049	2	103	24	Male	Other Hispanic	Married	2.64	38428.199561	More than high school	never	heavy	2011-2012	14	2011-2012	3497	2758	2011-2012	30.05	130.86	1109.5	4433.5	2.3455	49.275	2.931	496.5	11.425	188.1	19.375	2079	780.5	26.58	15.355	3.3995	244.05	0	23.7	6720	male	0.059
733	733	D	D	733	733	D	733	2892	2011-2012	65052	3	91	42	Male	Non-Hispanic White	Living Alone	5	109028.475475	More than high school	never	mild	2011-2012	112	2011-2012	3373	2761	2011-2012	39.85	123.17	122.5	2038	3.7835	35.178	5.21	961.5	11.96	70.1	15.53	2212	530.5	19.055	21.64	2.132	191.95	0	27.7	2760	male	0.011
734	734	A	A	734	734	A	734	2901	2011-2012	65061	1	91	38	Male	Other Race	Married	3.22	19659.303383	More than high school	never	former	2011-2012	460	2011-2012	1365	2769	2011-2012	13.6	51.53	22	598.5	1.964	14.7635	1.0315	466.5	1.805	68.25	5.185	1034.5	310.5	12.66	6.865	1.212	87.4	0	29.7	360	male	0.023
735	735	C	B	735	735	B	735	2907	2011-2012	65067	2	93	42	Female	Non-Hispanic White	Married	3.77	124617.656629	More than high school	never	moderate	2011-2012	0	2011-2012	1228	2775	2011-2012	27.8	50.02	689	3694	1.3025	12.1455	1.763	264.5	1.855	94.9	8.275	713	385.5	9.67	7.51	1.6035	59.35	31.2	21	1440	female	0.038
736	736	D	A	736	736	A	736	2909	2011-2012	65069	1	101	62	Male	Other Race	Married	0.41	11580.241952	Less than high school	never	former	2011-2012	81	2011-2012	1255	2777	2011-2012	12.4	58.965	573.5	1935	1.812	27.2175	1.88	219	3.06	61.65	5.525	633.5	223	11.375	8.4	0.9195	135.05	0	24.7	31680	male	0.05
737	737	C	D	737	737	D	737	2912	2011-2012	65072	1	93	27	Female	Other Hispanic	Living Alone	5	51378.468052	More than high school	never	mild	2011-2012	158	2011-2012	2108	2780	2011-2012	21.75	85.06	677.5	2595.5	1.6985	26.811	2.08	430.5	2.965	83.15	12.335	741.5	418	16.38	14.41	1.8745	103.45	0	27.4	340	female	0.03
738	738	C	A	738	738	A	738	2915	2011-2012	65075	1	98	45	Female	Non-Hispanic White	Married	4.34	113413.419502	More than high school	never	moderate	2011-2012	111	2011-2012	1173	2783	2011-2012	6.6	80.325	13	1227	1.1145	20.6765	1.037	262	2.985	38.35	5	546	163.5	8.995	5.94	0.5855	106.15	18.15	28.6	1320	female	0.011
739	739	B	A	739	739	A	739	2920	2011-2012	65080	2	99	74	Male	Non-Hispanic Black	Living Alone	2.24	7142.750358	More than high school	now	heavy	2011-2012	0	2011-2012	896	2788	2011-2012	4.65	59.91	10	50.5	1.5815	17.6695	1.382	211.5	2.7	44.7	3.935	949.5	147.5	8.73	7.66	0.6885	118.35	0	23	1080	male	260
740	740	D	B	740	740	B	740	2924	2011-2012	65084	2	100	26	Female	Non-Hispanic Black	Living Alone	0.95	17535.171386	More than high school	never	moderate	2011-2012	34	2011-2012	2560	2792	2011-2012	19.7	53.485	17	213	1.1915	23.1375	1.7645	229.5	2.96	50.7	5.585	562	340	10.365	6.19	0.975	85.7	0	28.3	2880	female	0.019
741	741	C	D	741	741	D	741	2926	2011-2012	65086	1	103	46	Male	Non-Hispanic White	Married	5	102087.416196	More than high school	never	mild	2011-2012	44	2011-2012	3435	2794	2011-2012	35.8	93.415	2523.5	8840	5.201	52.042	5.819	1180.5	11.685	204.3	30.27	2258	1104.5	39.63	32.87	4.981	208.35	7.15	25.8	5040	male	0.066
742	742	C	C	742	742	C	742	2928	2011-2012	65088	1	97	37	Female	Non-Hispanic White	Living Alone	0.4	102645.939709	More than high school	former	never	2011-2012	112	2011-2012	1378	2796	2011-2012	15.85	39.705	1233.5	3416.5	1.414	22.9325	1.684	365	2.4	153.15	4.175	1316	257	11.465	8.295	1.2065	101.75	0	29.9	1680	female	0.011
743	743	B	A	743	743	A	743	2931	2011-2012	65091	1	95	33	Male	Non-Hispanic White	Married	1.03	23952.480361	More than high school	former	heavy	2011-2012	306	2011-2012	1540	2799	2011-2012	10.6	100.55	3.5	197.5	0.9875	21.626	1.5675	204.5	3.275	23.8	6.245	555	206.5	11.39	9.02	0.7895	76.1	0	27.5	1760	male	494
744	744	A	A	744	744	A	744	2933	2011-2012	65093	2	101	22	Female	Non-Hispanic Black	Living Alone	1.67	28462.118402	More than high school	never	heavy	2011-2012	0	2011-2012	1723	2801	2011-2012	5.1	33.045	1	177.5	0.7785	12.447	0.976	141.5	1.55	26.7	2.21	280.5	145.5	5.09	3	0.588	43.75	28.1	31.7	1120	female	1.04
745	745	B	B	745	745	B	745	2938	2011-2012	65098	1	96	68	Female	Non-Hispanic Black	Married	1.39	12230.621635	High school	never	mild	2011-2012	142	2011-2012	1183	2806	2011-2012	17.4	28.715	1433	4500	1.413	13.6565	1.22	280.5	0.99	154.1	6.935	807	258	7.09	4.97	0.819	63.8	0	31.1	840	female	0.011
746	746	A	D	746	746	D	746	2942	2011-2012	65102	2	95	35	Female	Non-Hispanic White	Married	0.52	18259.455804	More than high school	never	mild	2011-2012	251	2011-2012	2111	2810	2011-2012	14.9	60.64	60	677.5	2.5915	35.396	3.3295	614	6.47	121.4	18.185	1358	558.5	21.91	19	2.422	100.05	0	37.9	2760	female	0.95
747	747	C	B	747	747	B	747	2946	2011-2012	65106	1	96	32	Male	Non-Hispanic Black	Living Alone	2.69	21300.208451	More than high school	former	mild	2011-2012	208	2011-2012	2066	2814	2011-2012	16.1	75.31	2391.5	5689.5	1.845	29.1535	1.6715	462	3.675	44.25	8.11	717.5	271	13.905	8.97	0.9815	147.6	14.05	24.2	14880	male	49
748	748	D	A	748	748	A	748	2952	2011-2012	65112	1	93	60	Female	Other Race	Divorced	4.13	13033.910742	More than high school	never	never	2011-2012	57	2011-2012	1603	2820	2011-2012	14.2	25.315	1948.5	5875.5	0.6485	10.379	0.851	256	0.945	182.25	4.51	383.5	164.5	3.685	3.385	0.839	33.55	0	22.5	840	female	0.016
749	749	A	B	749	749	A	749	2962	2011-2012	65122	1	98	24	Female	Non-Hispanic White	Living Alone	2.62	120122.111367	More than high school	never	heavy	2011-2012	86	2011-2012	2148	2830	2011-2012	13.5	56.16	1073	2955	1.076	21.8815	1.3125	321.5	1.64	24.95	5.38	619	169	10.985	6.78	0.777	91.65	0	39.4	21360	female	0.177
750	750	D	A	750	750	A	750	2965	2011-2012	65125	2	103	40	Female	Other Hispanic	Divorced	0.65	27565.019075	High school	never	never	2011-2012	53	2011-2012	1493	2833	2011-2012	10.25	24.1	27	105.5	1.294	10.9595	1.3415	211	2.635	36.75	1.385	650.5	206.5	6.43	6.44	0.723	61	0	27.8	1680	female	0.011
751	751	C	D	751	751	D	751	2966	2011-2012	65126	1	99	63	Female	Non-Hispanic Black	Married	5	10598.2543	More than high school	never	mild	2011-2012	387	2011-2012	1738	2834	2011-2012	28.65	26.375	205	6673	2.8185	18.2615	2.29	688.5	8.37	97.15	5.97	1355	447	20.29	13.55	1.909	81.75	0	26.3	480	female	0.011
752	752	D	C	752	752	C	752	2968	2011-2012	65128	2	101	24	Male	Non-Hispanic Black	Living Alone	0.09	26503.609729	More than high school	never	heavy	2011-2012	5	2011-2012	2796	2835	2011-2012	16.45	125.33	12.5	691.5	1.796	35.3265	2.9195	369.5	4.945	86.65	12.235	657	296	13.86	15.31	1.1525	135.65	0	22.4	9360	male	0.036
753	753	B	A	753	753	A	753	2969	2011-2012	65129	3	92	45	Female	Non-Hispanic Black	Married	1.22	25262.180522	More than high school	never	former	2011-2012	3	2011-2012	940	2836	2011-2012	3.35	20.845	93	4344.5	0.731	7.166	0.616	137.5	2.35	54	2.205	499.5	80.5	6.08	3.245	0.2825	28.1	0	28.2	3840	female	0.505
754	754	C	A	754	754	A	754	2972	2011-2012	65132	1	97	33	Female	Other Race	Living Alone	0.72	37692.46666	Less than high school	never	mild	2011-2012	47	2011-2012	942	2838	2011-2012	11.3	25.2	1	118	0.7635	10.2975	0.7075	131	0.88	13.3	2.295	547.5	161	7.15	3.365	0.546	48.65	0	25.3	3360	female	0.04
755	755	B	D	755	755	D	755	2973	2011-2012	65133	2	95	47	Female	Non-Hispanic White	Married	0.93	104459.98751	More than high school	former	moderate	2011-2012	0	2011-2012	2497	2839	2011-2012	32.75	55.115	1168	13825	1.315	11.658	2.6615	677	2.36	284.1	9.59	977.5	458.5	13.925	8.745	1.8655	337.25	37.15	29.8	10080	female	0.025
756	756	C	B	756	756	B	756	2975	2011-2012	65135	3	91	55	Male	Other Race	Married	5	16440.055989	More than high school	never	mild	2011-2012	115	2011-2012	1847	2841	2011-2012	13.95	60.445	39	299.5	1.8935	30.537	2.2245	459	6.285	58.2	5.755	738	238.5	22.76	10.4	0.8805	121.6	6.35	27.6	640	male	0.011
757	757	A	B	757	757	A	757	2981	2011-2012	65141	1	97	21	Male	Other Race	Living Alone	0.65	39616.913732	High school	never	heavy	2011-2012	0	2011-2012	4397	2847	2011-2012	10.9	86.16	12	307.5	1.887	40.2195	2.313	477.5	2.88	45.85	6.5	853.5	331.5	12.05	6.685	0.8205	116.1	98.3	17.9	720	male	16.3
758	758	A	B	758	758	B	758	2982	2011-2012	65142	2	95	23	Male	Non-Hispanic Black	Living Alone	0.03	18076.30431	More than high school	now	moderate	2011-2012	180	2011-2012	2325	2848	2011-2012	8.5	76	62.5	220	3.7615	48.595	3.8325	2040.5	4.21	103.3	3.66	741.5	249	31.445	26.745	0.8855	124.8	0	36.7	49200	male	399
759	759	D	A	759	759	A	759	2983	2011-2012	65143	2	92	62	Male	Other Race	Divorced	2.2	11135.911352	More than high school	former	never	2011-2012	102	2011-2012	1811	2849	2011-2012	17.2	36.435	0.5	465	1.021	17.38	1.468	432	2.81	97.7	5.04	654.5	228	14.725	7.4	1.4005	78.75	0	25.2	2880	male	0.016
760	760	D	A	760	760	B	760	2984	2011-2012	65144	1	102	48	Male	Non-Hispanic White	Married	1.91	86848.766907	More than high school	never	former	2011-2012	59	2011-2012	1357	2850	2011-2012	14.1	40.005	134.5	542	2.064	22.4715	2.193	475	6.12	23.9	3.035	1161.5	200	22.365	14.67	0.664	70.2	0	20.5	14040	male	0.034
761	761	C	B	761	761	B	761	2985	2011-2012	65145	1	97	57	Female	Other Race	Married	3.59	29755.292291	More than high school	former	moderate	2011-2012	455	2011-2012	1358	2851	2011-2012	14.7	64.06	25	2247	2.103	13.126	1.0205	268.5	1.8	52.7	5.73	783	255.5	10.615	7.435	1.126	108.45	0	21.9	1200	female	126
762	762	A	B	762	762	B	762	2989	2011-2012	65149	2	102	31	Male	Non-Hispanic Black	Living Alone	0.67	19600.270833	High school	never	moderate	2011-2012	0	2011-2012	3792	2854	2011-2012	12.65	116.445	15	1061	2.13	31.1975	2.69	443.5	5.29	305.7	9.3	933	335.5	14.215	13.41	1.112	158.7	42.85	29.6	2160	male	0.055
763	763	A	B	763	763	B	763	2991	2011-2012	65151	2	98	26	Female	Other Race	Married	2.16	48674.237788	More than high school	former	moderate	2011-2012	0	2011-2012	1530	2856	2011-2012	14.25	62.45	133.5	1985	1.361	11.4085	1.0145	143	2.62	68.8	9.07	620	313.5	10.37	9.51499999999999	1.032	77.65	0	36.5	720	female	0.534
764	764	B	C	764	764	B	764	2993	2011-2012	65153	2	101	80	Male	Non-Hispanic White	Living Alone	5	44024.169267	More than high school	never	never	2011-2012	207	2011-2012	2267	2858	2011-2012	23.75	68.9	2114	5091	1.977	15.2625	4.6395	594.5	6.255	80.9	6.17	545	329.5	13.08	8.175	1.3485	49.95	0	27	400	male	0.015
765	765	D	B	765	765	B	765	2994	2011-2012	65154	1	98	22	Male	Non-Hispanic White	Living Alone	0.4	106745.836574	More than high school	never	mild	2011-2012	0	2011-2012	2173	2859	2011-2012	9.5	104.365	0	426	1.892	27.5425	1.4775	552	3.195	14.1	5.775	1473	240	17.19	11.97	1.2175	157.35	0	24.7	3480	male	0.011
766	766	B	C	766	766	C	766	2996	2011-2012	65156	2	97	44	Male	Non-Hispanic White	Divorced	1.84	31557.850777	More than high school	now	heavy	2011-2012	64	2011-2012	4313	2861	2011-2012	18.3	163.595	0	625	4.9615	42.1395	2.472	766.5	10.42	7.45	8.3	2815.5	545	20.01	19.27	2.228	284.65	46.8	22	12080	male	328
767	767	C	B	767	767	B	767	2997	2011-2012	65157	1	102	80	Female	Non-Hispanic White	Divorced	2.48	57877.507418	More than high school	never	never	2011-2012	4	2011-2012	1304	2862	2011-2012	23.9	45.545	39.5	850	1.208	6.708	0.8895	263	1.92	126.15	4.37	865	288	7.28	6.92	1.4475	61.75	0	32.7	1260	female	0.011
768	768	D	C	768	768	D	768	3009	2011-2012	65169	3	90	59	Female	Other Race	Married	0	13261.522577	More than high school	never	former	2011-2012	3	2011-2012	1229	2874	2011-2012	32.6	46.645	442	2435.5	1.2255	15.0655	2.003	389.5	2.11	197.45	9.755	628	380.5	13.545	7.365	1.552	79.7	0	21.8	1200	female	0.027
769	769	D	C	769	769	C	769	3013	2011-2012	65173	2	90	41	Female	Other Race	Married	0.65	13038.360257	More than high school	never	mild	2011-2012	131	2011-2012	1729	2878	2011-2012	8.95	55.1	49.5	155.5	1.474	23.8845	2.2185	324	5.885	103.15	6.125	771.5	208	12.35	4.84	0.8695	115.45	0	28.6	3920	female	0.011
770	770	B	C	770	770	C	770	3014	2011-2012	65174	2	91	31	Female	Non-Hispanic White	Married	4.19	92292.669073	More than high school	never	mild	2011-2012	118	2011-2012	2492	2879	2011-2012	15.5	72.94	142	1941	1.7125	25.2225	1.5785	431	1.44	43.2	8.515	859.5	246.5	15.625	7.42	0.9315	109.25	53.3	29.7	960	female	0.017
771	771	B	A	771	771	A	771	3016	2011-2012	65176	2	95	45	Female	Non-Hispanic Black	Married	2.32	18737.157388	More than high school	never	never	2011-2012	77	2011-2012	843	2881	2011-2012	8.15	71.94	15	257.5	0.8445	15.639	1.0745	204	6.185	9.5	4.675	396	154.5	10.125	8	0.958	107.95	0	43.6	480	female	0.028
772	772	B	B	772	772	B	772	3019	2011-2012	65179	1	100	48	Male	Other Race	Married	5	22559.455212	More than high school	former	mild	2011-2012	110	2011-2012	1670	2884	2011-2012	44.85	119.49	36.5	668	1.7115	20.7215	1.7985	875	2.91	33.1	8.42	1081	425.5	33.025	12.67	3.3705	110.7	0	29.2	1080	male	0.027
773	773	A	A	773	773	A	773	3022	2011-2012	65182	2	93	45	Male	Other Hispanic	Living Alone	0.43	33628.177065	High school	now	never	2011-2012	226	2011-2012	613	2886	2011-2012	11.7	46.33	2	141.5	1.524	10.094	0.754	281.5	2.98	7.75	3.065	866.5	223	8.25	8.11	1.33	53.7	0	24.7	240	male	441
774	774	D	D	774	774	D	774	3023	2011-2012	65183	2	103	62	Male	Other Race	Married	1.34	10090.425838	More than high school	former	mild	2011-2012	107	2011-2012	1990	2887	2011-2012	37.95	63.79	133	2139	2.4725	25.9495	2.566	737	5.75	146.75	9.46	1088.5	421.5	25.73	11.46	1.8175	87.25	0	25	2880	male	0.021
775	775	C	D	775	775	D	775	3028	2011-2012	65188	1	93	59	Female	Other Race	Married	5	14242.311751	More than high school	never	never	2011-2012	100	2011-2012	1076	2892	2011-2012	37.05	51.715	517	4697.5	1.9135	25.396	2.425	671	6.575	53.35	9.785	875	424.5	24.855	15.175	1.5805	89.75	0.2	25.7	360	female	0.011
776	776	D	C	776	776	D	776	3032	2011-2012	65192	1	97	52	Female	Other Race	Married	5	16814.569762	More than high school	never	mild	2011-2012	207	2011-2012	2224	2896	2011-2012	16.15	54.63	465	3006.5	1.9915	25.8715	3.101	502.5	6.375	136.5	8.245	704	282	11.97	10.51	1.1495	93.5	0	26.1	3360	female	0.011
777	777	C	B	777	777	B	777	3034	2011-2012	65194	1	93	31	Male	Other Race	Living Alone	1.84	14121.672299	More than high school	now	heavy	2011-2012	0	2011-2012	2097	2898	2011-2012	7.95	68.175	1091	2935	1.4585	27.741	2.3165	263	5.68	149.25	5.795	271	231	9.435	10.49	1.036	188.8	12	22.5	2160	male	62.5
778	778	C	D	778	778	D	778	3035	2011-2012	65195	2	99	43	Male	Non-Hispanic Black	Married	4.9	13189.930654	More than high school	never	mild	2011-2012	4	2011-2012	3076	2899	2011-2012	21.95	67.68	49.5	5080.5	2.4865	31.6835	2.997	522	5.65	113.8	9.94	1281	408.5	13.085	11.47	1.5505	191	0	39.4	7920	male	0.026
779	779	B	D	779	779	D	779	3038	2011-2012	65198	2	94	32	Male	Other Race	Married	1.34	34624.133414	Less than high school	never	former	2011-2012	0	2011-2012	4076	2902	2011-2012	62.45	109.915	65.5	950.5	2.0205	37.422	3.6345	957.5	7.94	248.55	16.335	2350	744	28.055	15.865	2.909	268.95	0	22.5	360	male	0.047
780	780	D	A	780	780	A	780	3041	2011-2012	65201	1	101	77	Female	Non-Hispanic White	Married	5	58405.284869	More than high school	never	mild	2011-2012	34	2011-2012	1049	2905	2011-2012	10.2	43.685	35.5	229.5	0.7945	14.2605	0.778	324	1.21	92	3.265	929.5	141.5	9.93	4.89	0.7015	65.55	0	22.9	13600	female	0.011
781	781	C	B	781	781	B	781	3042	2011-2012	65202	2	102	45	Male	Other Hispanic	Living Alone	1.08	52164.811575	Less than high school	former	heavy	2011-2012	59	2011-2012	2229	2906	2011-2012	22.2	56.61	277.5	1173	1.693	18.449	2.3155	424	5.59	125.2	4.56	1204	329.5	18.795	12.185	1.11	82	0	25.6	12720	male	0.063
782	782	C	C	782	782	C	782	3045	2011-2012	65205	2	91	56	Male	Non-Hispanic White	Living Alone	1.61	171848.340208	More than high school	now	mild	2011-2012	201	2011-2012	1798	2909	2011-2012	19.25	75.855	449	2667.5	2.2035	27.0055	2.7345	500	1.67	531.65	12.93	1390	361	10.7	7.325	1.5595	90.4	15.6	22.8	13440	male	215
783	783	C	C	783	783	C	783	3049	2011-2012	65209	2	102	71	Female	Other Hispanic	Divorced	2.44	31371.640749	More than high school	never	never	2011-2012	102	2011-2012	2400	2913	2011-2012	21.35	67.195	159	911.5	1.615	19.9545	1.307	330.5	4.395	58.45	6.13	686.5	281	17.075	13.5	1.2825	80.85	0	25.4	5280	female	0.064
784	784	A	B	784	784	B	784	3053	2011-2012	65213	1	100	64	Female	Non-Hispanic Black	Married	5	16553.883322	More than high school	never	never	2011-2012	90	2011-2012	1881	2917	2011-2012	12.75	73.13	43.5	7549	1.2385	16.3575	1.5755	265.5	3.65	44.75	5.59	965	225.5	11.32	8.69	1.096	71.75	0	36.1	240	female	0.011
785	785	C	D	785	785	D	785	3057	2011-2012	65217	2	92	22	Female	Other Hispanic	Living Alone	0.4	62051.800421	More than high school	never	mild	2011-2012	56	2011-2012	4265	2920	2011-2012	16.6	98.7	654.5	2037	2.136	39.2115	2.3675	485.5	4.59	102.1	7.61	641.5	244	19.72	14.16	0.9395	176.55	0	18.8	680	female	0.116
786	786	D	D	786	786	D	786	3065	2011-2012	65225	2	103	34	Female	Other Race	Living Alone	5	16969.580129	More than high school	never	moderate	2011-2012	362	2011-2012	2616	2927	2011-2012	22.35	112.445	433.5	3883	2.1945	36.6805	2.792	454.5	5.36	69.8	10.35	998	349.5	15.45	15.14	1.3045	110.1	2.35	27.3	1680	female	0.011
787	787	D	D	787	787	D	787	3069	2011-2012	65229	2	91	31	Male	Non-Hispanic White	Living Alone	3.93	112638.448741	More than high school	never	heavy	2011-2012	2	2011-2012	3796	2931	2011-2012	51.5	96.65	36.5	2119.5	8.7615	73.2705	7.035	1108	19.47	109.75	32.76	4110.5	1098	30.445	30.78	3.4515	374.55	0	24.8	4920	male	0.011
788	788	C	B	788	788	B	788	3070	2011-2012	65230	2	94	43	Male	Non-Hispanic White	Living Alone	1.3	27949.568291	More than high school	never	former	2011-2012	286	2011-2012	2544	2932	2011-2012	12.5	91.19	13	120	1.972	26.899	2.22	342.5	5.725	48.2	8.86	757	243	10.9	15.33	1.189	154.2	0	23	9600	male	671
789	789	B	D	789	789	D	789	3071	2011-2012	65231	2	96	31	Male	Other Hispanic	Married	1.25	36560.756135	More than high school	never	heavy	2011-2012	159	2011-2012	3570	2933	2011-2012	34.65	78.9	2244	5280.5	3.946	44.83	4.341	726	7.21	44.2	10.375	1510.5	568	26.2	14.1	1.576	179.9	49.15	46	5040	male	0.011
790	790	C	D	790	790	D	790	3073	2011-2012	65233	1	92	30	Male	Other Race	Married	3.9	49254.617856	More than high school	never	mild	2011-2012	619	2011-2012	3153	2935	2011-2012	29.9	110.715	196	1080.5	5.2675	50.692	3.901	797.5	9.055	203.4	17.975	1621.5	482	22.7	18.35	2.215	214.95	0	26.9	6480	male	0.042
791	791	C	A	791	791	A	791	3076	2011-2012	65236	1	96	73	Female	Non-Hispanic Black	Divorced	3.58	13849.150613	High school	former	former	2011-2012	30	2011-2012	1133	2938	2011-2012	9.75	38.785	142.5	186	0.712	12.1195	0.8725	185	3.11	9.3	4.265	503	191.5	7.245	6.895	0.8205	96.35	0	27	480	female	0.032
792	792	D	C	792	792	D	792	3077	2011-2012	65237	1	90	25	Female	Non-Hispanic White	Living Alone	0.27	55073.604958	More than high school	former	mild	2011-2012	301	2011-2012	1700	2939	2011-2012	18.25	44.715	317.5	1645	2.085	17.844	1.3345	325.5	3.265	108.6	6.55	680.5	266.5	13.625	8.885	1.3405	125.5	0	27.2	21000	female	0.011
793	793	B	A	793	793	A	793	3079	2011-2012	65239	1	97	60	Female	Non-Hispanic Black	Living Alone	0.9	16737.04767	More than high school	never	never	2011-2012	142	2011-2012	555	2941	2011-2012	5.85	15.22	11	1031	0.7475	7.491	0.5405	96	0.975	60.65	2.46	762.5	122	6.715	3.275	0.3635	37.65	0	32.3	560	female	0.011
794	794	D	B	794	794	B	794	3080	2011-2012	65240	1	99	73	Male	Other Race	Married	4.08	11628.392246	More than high school	former	mild	2011-2012	101	2011-2012	1515	2942	2011-2012	16.35	69.595	73.5	922.5	1.6415	24.2365	2.0505	459	2.535	100.85	6.285	1035	322	14.08	9.14	1.5615	145.1	0	24.8	6000	male	0.029
795	795	A	C	795	795	B	795	3088	2011-2012	65248	1	91	67	Female	Non-Hispanic White	Married	5	118209.809508	More than high school	former	heavy	2011-2012	284	2011-2012	2230	2949	2011-2012	17.85	134.385	59.5	571.5	2.35	12.272	1.1645	244.5	3.505	75.5	10.12	1041.5	259.5	9.33	9.83	0.9825	112.85	0	39	840	female	0.624
796	796	D	C	796	796	D	796	3089	2011-2012	65249	2	101	23	Female	Non-Hispanic White	Living Alone	0.73	55537.639072	More than high school	never	moderate	2011-2012	216	2011-2012	1342	2950	2011-2012	22.55	60.845	858.5	3521.5	1.408	18.1445	1.2625	277	2.435	30.6	9.345	550.5	319.5	8.865	8.445	1.384	137.2	11.15	22.9	5640	female	0.027
797	797	C	B	797	797	B	797	3090	2011-2012	65250	1	94	41	Male	Non-Hispanic White	Living Alone	0.9	30038.439043	More than high school	now	heavy	2011-2012	368	2011-2012	2442	2951	2011-2012	14.9	118.47	0	131	1.9635	28.52	2.014	339	4.43	29.3	9.14	751	396	16.33	16.26	2.023	104.4	23.4	25.3	2240	male	240
798	798	A	C	798	798	C	798	3095	2011-2012	65255	1	99	52	Male	Non-Hispanic White	Divorced	5	24108.898567	More than high school	never	mild	2011-2012	474	2011-2012	4201	2956	2011-2012	34.15	165.22	127	932.5	3.089	61.442	3.7365	554	3.25	28.2	22.47	841	721	16.29	17.33	2.804	199.15	28.1	31.3	960	male	0.07
799	799	D	B	799	799	B	799	3096	2011-2012	65256	2	91	36	Female	Other Race	Married	5	92292.669073	More than high school	never	mild	2011-2012	5	2011-2012	1196	2957	2011-2012	11.45	46.19	256.5	3698	1.1735	10.783	1.1045	167	1.52	68.4	10.98	701	237	7.405	4.63	0.916	51.45	10.9	21.3	640	female	0.011
800	800	C	B	800	800	B	800	3102	2011-2012	65262	1	93	35	Male	Other Race	Living Alone	2.38	21839.784829	More than high school	never	mild	2011-2012	0	2011-2012	2573	2963	2011-2012	9.45	59.365	6	4684.5	1.3075	26.884	1.609	506	9.01	28.05	5.515	574.5	378	16.045	7.9	1.45	130.05	24.4	22.8	600	male	0.264
801	801	D	C	801	801	C	801	3106	2011-2012	65266	3	92	55	Female	Other Race	Married	2.45	25871.320138	Less than high school	former	former	2011-2012	437	2011-2012	2703	2967	2011-2012	17.7	117.665	68.5	1187	3.029	19.5245	1.319	375	2.56	66.25	8.66	1025.5	255	14.475	8.795	1.045	102.1	0	26	1440	female	0.011
802	802	D	C	802	802	D	802	3108	2011-2012	65268	2	101	20	Female	Other Race	Living Alone	4.82	17652.770039	More than high school	never	never	2011-2012	1	2011-2012	993	2969	2011-2012	16.45	43.34	115.5	988	1.357	17.228	1.289	405	5.55	144.2	5.135	511	240.5	14.01	13.08	1.1625	73.05	0	19.7	1240	female	0.022
803	803	B	C	803	803	C	803	3109	2011-2012	65269	1	102	24	Male	Non-Hispanic White	Married	0.21	22579.222386	More than high school	never	mild	2011-2012	252	2011-2012	2695	2970	2011-2012	14.45	102.135	0	262.5	4.725	56.027	4.147	547.5	13.495	6.6	6.275	1522.5	290	19.05	10.595	1.2485	129.95	0	29.7	9600	male	0.073
804	804	C	D	804	804	D	804	3110	2011-2012	65270	1	94	24	Male	Non-Hispanic White	Married	1.47	34629.549705	More than high school	never	former	2011-2012	29	2011-2012	2928	2971	2011-2012	26.6	154.145	52	1215	2.507	30.686	1.5705	502	4.98	68.5	12.655	1547	449	17.845	18.08	1.633	149.7	0	30.4	6480	male	0.011
805	805	A	A	805	805	A	805	3111	2011-2012	65271	1	91	27	Female	Non-Hispanic White	Living Alone	1.07	39411.375474	More than high school	now	heavy	2011-2012	107	2011-2012	2434	2972	2011-2012	8	67.165	15.5	149	1.027	19.414	1.3555	220	1.35	13.9	4.75	771	151.5	8.88	5.465	0.7255	80.1	0	31.8	2160	female	139
806	806	C	B	806	806	B	806	3123	2011-2012	65283	2	103	31	Female	Other Race	Married	1.63	28317.485179	More than high school	never	mild	2011-2012	8	2011-2012	988	2982	2011-2012	13.6	56.62	21	257.5	0.826	11.824	1.0885	242	1.885	178.9	6.64	686	286	7.055	6.85	1.232	94.3	0	26.2	480	female	0.027
807	807	C	D	807	807	D	807	3128	2011-2012	65288	1	92	41	Female	Other Race	Divorced	5	37707.682357	More than high school	former	mild	2011-2012	146	2011-2012	2728	2987	2011-2012	26.4	144.74	18.5	58	3.4735	56.6935	4.26	604	5.005	33.9	30.15	895	616.5	22.775	15.545	3.309	155.8	15.6	24.6	1440	female	0.02
808	808	A	B	808	808	B	808	3129	2011-2012	65289	1	98	73	Female	Non-Hispanic Black	Married	1.57	17732.021804	More than high school	never	former	2011-2012	5	2011-2012	1222	2988	2011-2012	17.8	37.64	142.5	906.5	1.1285	17.3365	1.373	337.5	3.555	98.75	5.43	691	241.5	14.55	8.26	0.9635	55.2	0	29.3	240	female	0.011
809	809	A	C	809	809	C	809	3133	2011-2012	65293	1	96	64	Female	Non-Hispanic Black	Living Alone	1.83	10812.549167	More than high school	former	never	2011-2012	62	2011-2012	906	2992	2011-2012	21.4	60.85	771.5	2822	1.74	19.4655	2.422	475	4.325	50.35	6.73	904	296.5	20.765	10.39	1.4015	80.1	0	39.5	200	female	0.041
810	810	D	D	810	810	D	810	3138	2011-2012	65298	1	97	49	Male	Non-Hispanic White	Married	3.36	151077.472396	More than high school	never	mild	2011-2012	294	2011-2012	3567	2997	2011-2012	30.85	127.15	95	5073.5	3.5415	34.059	2.8935	622.5	7.27	290.4	19.735	1287.5	532.5	21.785	18.345	2.3995	215.65	15.6	25.3	5280	male	0.011
811	811	C	C	811	811	C	811	3139	2011-2012	65299	2	94	29	Male	Non-Hispanic White	Living Alone	5	99078.839738	More than high school	now	mild	2011-2012	0	2011-2012	3468	2998	2011-2012	16.5	127.28	5.5	667.5	3.0735	28.018	2.14	461	5.32	146	20.375	1520.5	371	14.625	14.33	1.2975	159.25	23.75	22.7	11760	male	20.7
812	812	D	D	812	812	D	812	3146	2011-2012	65306	1	100	30	Female	Non-Hispanic White	Married	1.18	31491.045952	More than high school	former	former	2011-2012	13	2011-2012	3008	3005	2011-2012	27.75	111.75	1053.5	4268	2.8235	33.3475	2.8725	967	6.47	127.45	9.205	1374	426	34.36	19.71	1.929	126.75	0	23.9	1620	female	0.011
813	813	A	A	813	813	A	813	3150	2011-2012	65310	1	101	40	Male	Non-Hispanic White	Divorced	1.21	28721.124083	High school	former	heavy	2011-2012	497	2011-2012	2374	3008	2011-2012	9.85	80.335	41	472	1.8175	32.0935	1.6085	300.5	2.63	22.85	5.325	788.5	214.5	11.755	7.125	0.7535	99.65	35.65	45.2	9600	male	0.044
814	814	C	D	814	814	D	814	3156	2011-2012	65316	1	100	54	Male	Non-Hispanic Black	Married	5	27234.881102	More than high school	former	mild	2011-2012	0	2011-2012	2997	3014	2011-2012	28.95	130.18	19.5	5650.5	2.1195	32.316	2.667	481.5	3.99	167	9.48	743.5	371.5	17.735	18.895	2.253	172.75	0	30	1440	male	0.032
815	815	B	C	815	815	C	815	3157	2011-2012	65317	1	99	26	Female	Other Race	Living Alone	0.6	14516.051827	More than high school	never	never	2011-2012	44	2011-2012	1336	3015	2011-2012	14.7	73.96	59.5	444.5	1.497	26.3305	1.8655	386	2.52	137.5	7.79	1163	241	13.525	7.77	1.138	116.9	0	48.1	3120	female	0.104
816	816	D	C	816	816	C	816	3158	2011-2012	65318	1	98	80	Female	Non-Hispanic White	Living Alone	1.97	56330.524019	More than high school	former	mild	2011-2012	278	2011-2012	1443	3016	2011-2012	20.5	62.875	92	335.5	2.2835	23.6275	2.098	387	4.875	110.05	4.07	838	236	14.98	8.9	0.89	80.3	0	25.3	1440	female	0.011
817	817	B	A	817	817	A	817	3160	2011-2012	65320	2	91	39	Male	Non-Hispanic White	Living Alone	0.98	114466.270601	More than high school	now	moderate	2011-2012	133	2011-2012	2281	3018	2011-2012	8.5	50.225	0	450.5	0.5995	16.642	1.172	150.5	0.57	15.75	5.09	300	125.5	5.545	3.07	0.599	36.85	0	27.6	12000	male	348
818	818	A	C	818	818	C	818	3165	2011-2012	65325	2	102	73	Female	Non-Hispanic White	Living Alone	2.72	74665.593008	More than high school	now	moderate	2011-2012	3	2011-2012	1295	3023	2011-2012	12.25	60.41	11	365	1.469	27.382	1.564	316.5	8.34	38.1	9.395	792	317.5	9.965	10.815	2.5395	202.35	22.7	20.6	240	female	123
819	819	B	D	819	819	D	819	3171	2011-2012	65331	2	95	54	Female	Non-Hispanic Black	Living Alone	0.81	16282.872546	More than high school	never	former	2011-2012	96	2011-2012	2622	3029	2011-2012	21.8	106.925	35	362	1.6445	25.78	1.9395	498	7.95	133.6	9.165	1222	356.5	15.58	15.945	1.265	148.05	0	36.3	1200	female	0.078
820	820	A	C	820	820	C	820	3175	2011-2012	65335	1	102	55	Male	Other Race	Married	2.39	14503.461604	More than high school	former	mild	2011-2012	77	2011-2012	2221	3033	2011-2012	16.95	70.31	206.5	2003	1.876	33.752	2.2375	650.5	6.385	74.65	5.79	775	344.5	18.625	13.405	1.8425	180.45	0	29.3	840	male	0.205
821	821	D	C	821	821	D	821	3176	2011-2012	65336	1	100	20	Female	Non-Hispanic White	Living Alone	5	128061.498173	More than high school	never	heavy	2011-2012	92	2011-2012	3888	3034	2011-2012	21.75	90.595	461	1803	1.6755	22.827	2.007	440.5	6.835	29.75	15.425	576	254.5	19.235	13.145	1.3435	100.2	0	17.5	360	female	0.011
822	822	B	B	822	822	B	822	3177	2011-2012	65337	1	98	63	Male	Non-Hispanic White	Living Alone	1.25	28745.66908	More than high school	never	mild	2011-2012	96	2011-2012	2034	3035	2011-2012	22.65	73.49	145.5	478	3.305	16.0425	1.9405	407	8.575	24.35	5.115	2246	415	20.395	15.66	1.2405	94.3	0	27.9	7920	male	1.51
823	823	B	A	823	823	A	823	3178	2011-2012	65338	2	101	22	Female	Other Race	Living Alone	0.22	17454.103497	More than high school	never	heavy	2011-2012	107	2011-2012	1514	3036	2011-2012	8.45	18.94	43	840	1.0465	18.9675	1.487	235.5	1.33	49.65	1.985	597	199	5.05	3.265	0.763	52.65	44.65	22.2	9800	female	0.304
824	824	A	C	824	824	B	824	3179	2011-2012	65339	2	92	60	Male	Other Hispanic	Living Alone	5	10104.337319	More than high school	former	heavy	2011-2012	493	2011-2012	2688	3037	2011-2012	20.9	111.18	1465.5	3388.5	2.5855	26.528	2.331	464.5	7.01	81.5	9.235	1098.5	347	18.035	12.165	1.7375	124.3	0	37.5	480	male	1.14
825	825	C	B	825	825	B	825	3184	2011-2012	65344	2	98	60	Male	Other Race	Married	0.63	10208.81789	More than high school	now	former	2011-2012	386	2011-2012	3355	3042	2011-2012	14.35	106.81	15	67	1.715	36.337	2.038	386.5	4.05	22.9	8.795	834.5	253.5	18.395	11.595	1.158	147.35	0	23.8	1960	male	361
826	826	D	D	826	826	D	826	3186	2011-2012	65346	2	100	49	Female	Non-Hispanic Black	Married	3.06	18110.536811	More than high school	never	mild	2011-2012	0	2011-2012	959	3044	2011-2012	18.15	24.47	10	5679.5	2.249	21.92	2.26	441.5	5.15	125.15	4.51	1181.5	355.5	16.665	7.355	1.038	56.8	0	26	5840	female	0.011
827	827	D	C	827	827	D	827	3187	2011-2012	65347	3	91	30	Female	Other Race	Married	3.67	18657.922524	More than high school	never	moderate	2011-2012	95	2011-2012	1182	3045	2011-2012	12.75	35.705	117	1554	2.062	17.264	1.7335	394	5.215	144.85	10.09	1060.5	275	10.075	9.035	1.032	61.7	0	25.6	2480	female	0.011
828	828	A	D	828	828	C	828	3188	2011-2012	65348	2	98	45	Female	Non-Hispanic White	Married	5	101722.54619	More than high school	never	heavy	2011-2012	50	2011-2012	2638	3046	2011-2012	16.4	112.575	71	714.5	2.0435	32.103	1.7655	463	3.865	46.05	12.88	977	356.5	15.195	15.21	2.5855	205.95	45.35	29.5	840	female	0.011
829	829	D	B	829	829	B	829	3198	2011-2012	65358	1	91	45	Female	Other Race	Married	3.8	116948.004168	More than high school	never	former	2011-2012	162	2011-2012	1386	3056	2011-2012	17.4	46.185	2089	5688.5	0.7995	14.1145	1.8135	190.5	0.345	84.5	6.665	494	225	5.11	3.315	0.9865	47.65	0	28.2	2040	female	0.011
830	830	B	A	830	830	A	830	3206	2011-2012	65366	2	93	60	Male	Other Hispanic	Married	2.97	6755.867756	More than high school	now	mild	2011-2012	296	2011-2012	1980	3064	2011-2012	12.3	82.98	209	692	1.386	21.0035	1.1515	304	2.43	29.35	9.04	509	246	11.245	7.22	0.882	95.8	0	25.9	1200	male	175
831	831	C	D	831	831	D	831	3208	2011-2012	65368	2	98	23	Male	Non-Hispanic White	Married	0.54	29590.732776	More than high school	now	former	2011-2012	748	2011-2012	5679	3066	2011-2012	38.1	167.975	60	1596	2.5945	37.6575	2.8375	716.5	8.83	71	14.875	2297	454.5	28.45	29.27	1.629	196.6	0	16.7	8640	male	616
832	832	B	B	832	832	B	832	3210	2011-2012	65370	1	94	28	Female	Non-Hispanic White	Married	1.57	121615.449738	More than high school	never	former	2011-2012	41	2011-2012	1855	3068	2011-2012	9.7	51.78	14	170	4.8005	37.507	3.7455	352.5	9.9	6.9	3.67	423.5	143.5	11.39	5.04	0.6965	99.5	0	39	1600	female	0.039
833	833	B	C	833	833	C	833	3213	2011-2012	65373	1	91	45	Female	Non-Hispanic White	Married	5	160454.355913	More than high school	never	mild	2011-2012	345	2011-2012	2009	3071	2011-2012	12.05	83.605	52.5	565	2.54	29.1	2.3465	549	4.66	30.75	7.59	1115	297.5	16.855	11.855	1.0875	97.5	18.7	26.1	400	female	0.011
834	834	C	A	834	834	A	834	3215	2011-2012	65375	2	98	52	Female	Non-Hispanic White	Married	5	154420.406935	More than high school	never	never	2011-2012	96	2011-2012	960	3073	2011-2012	9.25	50.95	19	427	1.056	11.0565	1.052	233	2.87	29.35	4.465	589.5	162.5	8.9	7.815	0.884	43.55	0	27.4	840	female	0.011
835	835	D	B	835	835	B	835	3231	2011-2012	65391	2	92	51	Male	Other Race	Married	1.91	13662.741278	More than high school	never	never	2011-2012	250	2011-2012	1875	3086	2011-2012	11.65	58.145	796.5	5580.5	1.63	24.2035	1.8145	474	4.28	59.85	5.745	621.5	241	14.285	10.29	1.2405	140.8	0	22	7680	male	0.176
836	836	C	D	836	836	D	836	3234	2011-2012	65394	1	91	71	Female	Non-Hispanic White	Living Alone	1.7	28476.609384	More than high school	never	moderate	2011-2012	302	2011-2012	1764	3089	2011-2012	23	37.955	374	1634	2.838	21.1135	2.2065	329.5	4.29	185.55	5.035	1395	434	13.095	10.065	1.202	94.25	0	24.1	480	female	0.011
837	837	B	B	837	837	B	837	3235	2011-2012	65395	3	91	77	Male	Other Race	Living Alone	0.83	15440.503889	More than high school	former	former	2011-2012	251	2011-2012	1181	3090	2011-2012	9.7	69.445	477	1581.5	2.0825	26.6205	2.298	367.5	8.735	31.55	6.33	661.5	231.5	14.47	12.98	0.9135	115.35	0	32.8	4800	male	0.269
838	838	B	C	838	838	C	838	3239	2011-2012	65399	2	99	59	Male	Non-Hispanic Black	Married	4.34	18839.996658	More than high school	now	moderate	2011-2012	124	2011-2012	1656	3093	2011-2012	12.35	53.38	326	1112	3.503	32.7405	3.219	534.5	12.03	95.1	5.05	1158.5	297	25.625	22.255	0.819	159.35	7	24.8	840	male	294
839	839	D	D	839	839	D	839	3241	2011-2012	65401	2	91	55	Male	Non-Hispanic White	Living Alone	1.4	35666.138476	More than high school	former	mild	2011-2012	155	2011-2012	1874	3095	2011-2012	23.8	62.26	30.5	1565.5	2.182	29.8755	2.4155	627.5	4.59	109.9	11.23	948.5	349.5	19.555	11.955	1.893	166.15	30.2	24.4	3360	male	0.023
840	840	C	D	840	840	D	840	3242	2011-2012	65402	1	94	33	Male	Non-Hispanic White	Living Alone	5	105284.943086	High school	now	mild	2011-2012	83	2011-2012	4149	3096	2011-2012	26.25	95.495	17.5	279	3.714	47.43	4.0835	858.5	8.85	56.85	7.82	1760.5	433	49.34	16.775	1.591	156.55	0	21.1	21840	male	301
841	841	A	A	841	841	A	841	3243	2011-2012	65403	2	91	52	Male	Non-Hispanic White	Living Alone	1.16	35666.138476	Less than high school	now	heavy	2011-2012	80	2011-2012	2297	3097	2011-2012	9.65	49.115	48	230	1.7895	18.891	1.495	332	2.265	59.1	5.15	909.5	230	13.64	7.48	0.7695	115.9	12.45	39	5000	male	441
842	842	D	A	842	842	B	842	3244	2011-2012	65404	2	101	27	Female	Other Race	Living Alone	2.85	18593.694637	More than high school	never	mild	2011-2012	0	2011-2012	822	3098	2011-2012	15.05	14.45	132.5	2220.5	0.4045	13.918	1.761	239	0.395	106.6	3.11	334.5	203.5	5.69	3.75	1.0315	44.1	0	18.7	2340	female	0.057
843	843	D	D	843	843	D	843	3246	2011-2012	65406	1	98	20	Male	Non-Hispanic White	Living Alone	0.22	106745.836574	More than high school	never	heavy	2011-2012	50	2011-2012	2693	3100	2011-2012	23.25	85.085	183	3691	2.226	31.9495	3.0355	603.5	4.77	376.65	27.495	1329.5	422.5	19.65	11.71	1.3925	88.2	0	23	5720	male	0.011
844	844	C	D	844	844	D	844	3247	2011-2012	65407	2	100	46	Male	Non-Hispanic Black	Married	0.99	22550.069226	More than high school	never	moderate	2011-2012	88	2011-2012	3389	3101	2011-2012	12.85	93.44	1600	4229	2.887	43.376	3.675	585	8.015	219.9	30.165	1574	306	13.17	16.67	1.186	179.65	0	24.5	160	male	0.022
845	845	C	A	845	845	A	845	3256	2011-2012	65416	1	98	23	Male	Other Race	Living Alone	2.15	18580.673153	More than high school	now	never	2011-2012	43	2011-2012	1911	3110	2011-2012	13.05	89.645	238.5	1087	1.327	23.78	1.7875	305.5	2.155	80.35	6.66	893.5	215.5	11.975	7.58	0.8895	106.95	0	22.9	5340	male	217
846	846	A	C	846	846	C	846	3270	2011-2012	65430	2	94	34	Female	Other Hispanic	Married	2.51	36099.35979	More than high school	never	former	2011-2012	0	2011-2012	1965	3124	2011-2012	16.25	54.915	1652	4325	1.35	12.034	1.869	315	7.47	146.65	6.225	1026	316	8.25	7.955	1.184	77.75	0	33.4	160	female	0.011
847	847	B	C	847	847	C	847	3271	2011-2012	65431	2	100	73	Male	Non-Hispanic Black	Living Alone	1.47	8664.367847	More than high school	former	mild	2011-2012	51	2011-2012	3614	3125	2011-2012	18	167.16	14.5	234	2.5015	33.996	2.3065	560.5	8.81	103.5	12.45	1540.5	762	23.11	33.1	5.7405	165.65	0	25.4	240	male	0.437
848	848	B	D	848	848	D	848	3273	2011-2012	65433	2	92	60	Female	Non-Hispanic White	Divorced	4.03	34748.968506	More than high school	former	moderate	2011-2012	426	2011-2012	1554	3126	2011-2012	15.3	57.75	891.5	8100.5	2.722	19.5505	1.8325	553	5.21	36.15	7.1	1295	343	17.735	12.085	1.3285	103.7	0	39.2	360	female	0.011
849	849	C	A	849	849	A	849	3274	2011-2012	65434	2	95	34	Female	Other Race	Married	5	16562.601332	More than high school	never	never	2011-2012	62	2011-2012	969	3127	2011-2012	10.85	17.81	972.5	3687.5	0.561	17.3045	1.5535	177.5	4.15	65.1	3.295	313.5	172	4.81	3.94	0.7365	90.55	0	22.3	300	female	0.037
850	850	C	B	850	850	B	850	3276	2011-2012	65436	2	101	28	Male	Other Race	Living Alone	1.1	16091.373745	More than high school	never	mild	2011-2012	136	2011-2012	1896	3129	2011-2012	21.8	84.265	3.5	492	3.259	10.7175	1.0495	307	6.225	30.6	5.05	1906	369	9.075	10.39	1.075	92.5	0	31.2	1600	male	0.033
851	851	D	B	851	851	C	851	3283	2011-2012	65443	1	91	37	Female	Other Race	Married	4.32	18308.053591	More than high school	never	mild	2011-2012	81	2011-2012	1622	3135	2011-2012	13.8	42.045	1306.5	4693	1.1565	13.952	1.1315	270	3.11	67.2	5.385	869.5	233.5	8.965	7.04	0.8485	72.4	0	24.5	4200	female	0.025
852	852	D	B	852	852	B	852	3290	2011-2012	65450	2	98	49	Female	Other Race	Living Alone	1.21	37266.073044	High school	never	never	2011-2012	0	2011-2012	1973	3142	2011-2012	16.5	68.165	654	1558	0.988	25.1975	1.6855	201	2.4	52.65	3.82	363	241.5	11.2	12.88	0.81	105.65	0	24.8	7680	female	0.024
853	853	A	B	853	853	B	853	3291	2011-2012	65451	2	91	33	Female	Non-Hispanic White	Married	4.2	94138.522454	More than high school	never	mild	2011-2012	146	2011-2012	1270	3143	2011-2012	9.9	47.055	0	177.5	1.6205	19.069	1.242	477.5	5.29	11.95	2.565	918.5	178.5	15.065	13.605	0.8105	78.8	0	29.1	240	female	0.011
854	854	D	C	854	854	D	854	3294	2011-2012	65454	1	99	36	Female	Other Race	Divorced	4.76	11407.369464	More than high school	never	never	2011-2012	0	2011-2012	2418	3146	2011-2012	18.3	87.17	2373	5772.5	1.3905	24.4835	1.5675	386.5	3.25	153.4	6.59	427	268.5	12.33	10.955	1.4315	139	0	21.5	1360	female	0.015
855	855	D	A	855	855	A	855	3297	2011-2012	65457	1	92	25	Male	Other Race	Living Alone	4.44	13987.969236	More than high school	never	mild	2011-2012	0	2011-2012	1118	3149	2011-2012	7	44.38	1.5	37	1.053	18.3815	1.4245	162	3.365	10.45	4.66	374	101.5	10.06	5.65	0.421	53.75	0	24.9	640	male	0.011
856	856	B	B	856	856	B	856	3304	2011-2012	65464	1	90	29	Female	Non-Hispanic Black	Married	2.96	17686.717051	More than high school	never	mild	2011-2012	191	2011-2012	1275	3156	2011-2012	10.7	72.055	110.5	1037	2.345	21.88	1.804	564	4.595	25.45	6.81	768.5	210	23.23	6.025	0.639	73.8	0	30	1440	female	0.045
857	857	D	D	857	857	D	857	3314	2011-2012	65474	2	98	63	Female	Other Hispanic	Married	2.72	11088.440242	More than high school	never	never	2011-2012	201	2011-2012	2180	3165	2011-2012	18.75	83.435	134.5	1156	2.2305	23.8175	2.16	366	8.585	63.35	9.72	775	326	19.045	12.19	1.862	135.4	0	23.4	480	female	0.011
858	858	A	B	858	858	A	858	3315	2011-2012	65475	1	96	44	Female	Non-Hispanic Black	Married	5	18173.553405	More than high school	never	mild	2011-2012	132	2011-2012	3281	3166	2011-2012	12.55	114.205	12	187	1.1885	21.442	1.415	234.5	3.85	75.85	6.17	743	212	10.945	10.02	0.9665	113.95	0	47	9720	female	0.189
859	859	B	D	859	859	C	859	3316	2011-2012	65476	1	101	32	Female	Non-Hispanic Black	Living Alone	0.21	38761.146216	More than high school	never	mild	2011-2012	164	2011-2012	3104	3167	2011-2012	27.2	129.245	34	7293.5	2.3695	26.203	2.4595	601	6.89	25.6	9.915	967	281.5	26.195	10.33	1.127	171.2	0	53.1	360	female	0.029
860	860	C	A	860	860	A	860	3317	2011-2012	65477	1	93	50	Female	Other Hispanic	Divorced	2.96	27262.621072	More than high school	never	mild	2011-2012	65	2011-2012	823	3168	2011-2012	12.45	17.87	112	1026	0.6675	15.12	1.159	197	0.295	28.85	3.54	286	141	6.335	3.635	0.555	63.95	0	25.6	840	female	0.017
861	861	B	D	861	861	D	861	3318	2011-2012	65478	1	96	61	Female	Non-Hispanic Black	Living Alone	5	10112.428208	More than high school	never	moderate	2011-2012	455	2011-2012	2274	3169	2011-2012	27.35	71.01	19481.5	44781	2.339	23.7835	3.2175	362	3.24	152.75	21.085	959	386	19.81	8.96	1.4905	59.8	0	27.4	2600	female	136
862	862	C	C	862	862	C	862	3319	2011-2012	65479	1	100	51	Male	Non-Hispanic Black	Married	3.7	21364.140181	More than high school	never	mild	2011-2012	191	2011-2012	1936	3170	2011-2012	26.05	108.285	533	5099	1.872	28.31	1.915	423.5	3.56	115.25	12.93	944.5	410	13.345	12.605	1.6725	176.65	0	48.9	1440	male	0.026
863	863	B	D	863	863	D	863	3325	2011-2012	65485	1	97	42	Male	Non-Hispanic White	Married	1.03	32596.441724	More than high school	never	heavy	2011-2012	426	2011-2012	3533	3174	2011-2012	30.35	133.145	44	444	6.2025	57.612	5.059	1035	14.555	83.6	7.51	2614	579	44.01	22.885	1.9655	175.2	0	39.4	12480	male	0.079
864	864	D	D	864	864	D	864	3328	2011-2012	65488	1	90	38	Male	Non-Hispanic White	Married	2.1	16733.462521	More than high school	former	mild	2011-2012	114	2011-2012	3037	3177	2011-2012	25.25	112.855	269	1630.5	4.3065	42.627	4.172	511	8.48	330.4	12.04	2526.5	590.5	15.58	19.085	1.9955	220.4	17.45	23.3	960	male	0.035
865	865	D	A	865	865	B	865	3332	2011-2012	65492	1	99	65	Female	Other Race	Married	1.07	11512.583626	Less than high school	never	mild	2011-2012	0	2011-2012	1362	3181	2011-2012	14.65	22.855	55.5	9458.5	0.8295	13.495	1.378	371	0.94	67.65	4.715	463.5	193	16.41	5.575	1.226	54.4	6.25	20.7	840	female	0.015
866	866	B	C	866	866	C	866	3340	2011-2012	65500	2	100	46	Male	Non-Hispanic Black	Divorced	4.82	17931.023329	More than high school	never	former	2011-2012	5	2011-2012	3702	3189	2011-2012	19.15	100.11	40	320.5	3.943	44.355	4.243	1155.5	10.905	267.1	5.925	876	350.5	47.255	13.915	1.3615	99.5	0	31.6	12480	male	0.042
867	867	D	D	867	867	D	867	3341	2011-2012	65501	1	98	24	Female	Non-Hispanic White	Living Alone	0	54437.113731	More than high school	never	never	2011-2012	0	2011-2012	1540	3190	2011-2012	51.6	53.37	914.5	4740	2.429	27.1765	1.9115	1030.5	0.55	131.8	10.245	581	420	16.27	11.115	2.5525	134.15	0	22.8	2760	female	0.038
868	868	D	C	868	868	D	868	3345	2011-2012	65505	3	92	55	Male	Other Race	Married	5	18404.710221	More than high school	former	heavy	2011-2012	55	2011-2012	1784	3194	2011-2012	25.85	34.185	114.5	673	2.4095	37.747	3.748	723.5	9.98	104	7.025	919	375.5	22.015	13.675	1.939	133.7	7	22.4	3600	male	0.018
869	869	D	C	869	869	C	869	3348	2011-2012	65508	2	95	31	Male	Other Hispanic	Married	4.45	33645.258285	More than high school	never	moderate	2011-2012	26	2011-2012	2478	3197	2011-2012	19	111.73	30	746.5	1.853	37.719	2.011	675.5	7.21	25.3	10.8	1098.5	262	22.25	19.555	1.216	157.5	0	28.3	3960	male	0.024
870	870	C	C	870	870	C	870	3353	2011-2012	65513	1	92	32	Male	Other Race	Married	3.04	49921.729758	More than high school	now	heavy	2011-2012	62	2011-2012	1849	3202	2011-2012	13.1	83.545	77.5	414	2.688	31.731	2.829	498.5	7.49	62.2	5.835	1282.5	290.5	15.515	16.655	1.056	159.85	7.45	42.6	11520	male	0.022
871	871	D	D	871	871	D	871	3354	2011-2012	65514	1	96	80	Female	Non-Hispanic White	Married	5	48500.713195	More than high school	never	never	2011-2012	101	2011-2012	1303	3203	2011-2012	22.6	66.39	48.5	2271	3.033	26.082	2.9835	480	4.075	114.9	6.825	1123.5	332	18.755	10.1	1.325	66.65	0	18.5	4500	female	0.016
872	872	D	D	872	872	D	872	3357	2011-2012	65517	2	94	25	Female	Other Race	Married	2.7	41875.604468	More than high school	never	mild	2011-2012	94	2011-2012	2216	3206	2011-2012	24.55	43.055	152	1727	1.8465	24.2185	2.375	473	4.75	131.15	3.445	826.5	370.5	16.64	13.45	1.6205	82.4	8.1	26.4	6480	female	0.011
873	873	B	B	873	873	B	873	3360	2011-2012	65520	2	101	36	Female	Non-Hispanic Black	Married	2.58	46208.106563	More than high school	never	moderate	2011-2012	15	2011-2012	2218	3209	2011-2012	9.9	114.04	0.5	130	1.2585	22.157	1.505	219	2.185	11.05	10.925	632.5	275	12.43	7.425	1.4045	110.8	5.2	39.2	1200	female	0.089
874	874	D	B	874	874	B	874	3364	2011-2012	65524	1	94	63	Male	Other Race	Married	1.48	10856.489537	Less than high school	former	mild	2011-2012	261	2011-2012	2298	3213	2011-2012	38.15	49.06	37.5	207	1.036	13.018	1.403	493.5	0.77	54.05	5.105	771.5	377	14.175	7.63	1.275	76.95	0	23	12960	male	0.016
875	875	B	A	875	875	A	875	3370	2011-2012	65530	1	94	40	Male	Non-Hispanic White	Divorced	1.04	145646.064425	More than high school	now	heavy	2011-2012	448	2011-2012	1623	3219	2011-2012	7.2	46.2	5	262.5	1.3615	31.5705	1.012	148	6.11	2.95	4.32	671.5	267	9.635	5.78	0.7485	187.3	0	28	2880	male	318
876	876	C	A	876	876	A	876	3374	2011-2012	65534	2	95	31	Female	Non-Hispanic Black	Living Alone	0.18	28428.806364	More than high school	never	never	2011-2012	0	2011-2012	1115	3223	2011-2012	1.95	40.98	3.5	215.5	0.4065	6.6515	0.563	70	1.115	3.9	3.29	230	61	2.995	3.41	0.256	38.35	0	30.9	1440	female	0.019
877	877	C	A	877	877	A	877	3376	2011-2012	65536	2	102	61	Female	Other Race	Married	0.67	17178.834476	High school	never	former	2011-2012	75	2011-2012	1299	3225	2011-2012	12.45	32.73	530.5	1968.5	1.0915	8.675	0.7125	218.5	1.325	28.45	3.3	594	184	6.56	4.175	0.6115	62	0	30.7	7200	female	0.011
878	878	C	B	878	878	B	878	3379	2011-2012	65539	1	92	27	Male	Other Race	Living Alone	4.44	13987.969236	More than high school	never	moderate	2011-2012	102	2011-2012	2554	3228	2011-2012	10.7	95.015	20.5	422	2.11	27.581	1.8805	538.5	9.525	12.45	4.095	985.5	215.5	23.045	18.735	0.985	123.15	0	27.1	4800	male	0.095
879	879	D	B	879	879	B	879	3383	2011-2012	65543	3	92	23	Male	Non-Hispanic White	Living Alone	5	112114.199141	More than high school	never	moderate	2011-2012	20	2011-2012	2962	3232	2011-2012	15.45	83.06	1.5	243.5	1.6515	27.7095	2.8025	590.5	6.305	78.9	7.015	759	212	21.005	11.23	1.024	99.75	0	24.8	10320	male	0.011
880	880	C	D	880	880	D	880	3386	2011-2012	65546	1	92	22	Female	Non-Hispanic Black	Living Alone	1.31	24265.266353	More than high school	never	heavy	2011-2012	7	2011-2012	1432	3235	2011-2012	16.05	74.22	71.5	647.5	2.09	25.275	1.96	420	5.51	97.45	7.575	1128.5	287	18.95	11.93	1.2935	117.8	0	25.8	600	female	0.011
881	881	A	C	881	881	C	881	3387	2011-2012	65547	2	100	63	Female	Non-Hispanic White	Living Alone	0.73	25238.431199	More than high school	former	moderate	2011-2012	127	2011-2012	1382	3236	2011-2012	12.3	25.605	984.5	2618.5	2.913	31.163	3.441	527	10.545	93.25	16.855	523.5	201.5	25.67	22.89	0.7885	71.8	34.85	31.6	1200	female	0.2
882	882	B	B	882	882	B	882	3389	2011-2012	65549	1	92	80	Male	Non-Hispanic White	Living Alone	1.84	13189.875012	More than high school	never	never	2011-2012	16	2011-2012	2623	3238	2011-2012	20.8	92.945	52	651	2.1625	19.5715	1.5985	344	5.91	63.65	8.59	975.5	322	19.4	13.635	1.306	88.7	0	27.4	320	male	0.011
883	883	A	D	883	883	D	883	3390	2011-2012	65550	2	96	31	Male	Other Hispanic	Living Alone	3.36	36838.864542	High school	never	heavy	2011-2012	71	2011-2012	6688	3239	2011-2012	34.55	124.775	2445.5	6027.5	2.6095	53.9365	3.899	1086	4.19	132.6	12.62	1491	539	28.06	16.05	1.798	249.65	84.25	38.2	11520	male	3.67
884	884	A	C	884	884	B	884	3394	2011-2012	65554	1	95	47	Male	Non-Hispanic White	Divorced	1.19	34973.413194	High school	now	heavy	2011-2012	501	2011-2012	3310	3243	2011-2012	11.3	126.105	290.5	1155	2.9015	31.408	1.457	589.5	7.16	11.35	5.265	1718	332.5	18.315	16.405	1.642	161.55	0	31.3	12160	male	304
885	885	D	D	885	885	D	885	3395	2011-2012	65555	1	98	20	Female	Non-Hispanic White	Living Alone	0.45	56026.668478	More than high school	never	moderate	2011-2012	0	2011-2012	1957	3244	2011-2012	31.3	53.525	114	16503	3.8865	33.8035	1.9835	1078.5	1.77	45.65	15.985	822	513.5	19.98	8.795	1.7505	114.35	0	19.2	1680	female	0.019
886	886	A	C	886	886	B	886	3398	2011-2012	65558	1	100	36	Female	Non-Hispanic Black	Living Alone	5	44345.173355	More than high school	former	heavy	2011-2012	0	2011-2012	2062	3247	2011-2012	15.4	63.925	49.5	978	1.46	33.5115	2.462	342.5	2.42	78.75	8.005	526	246.5	12.305	9.68	1.0835	158.25	0	34.7	360	female	65.2
887	887	D	A	887	887	A	887	3403	2011-2012	65563	1	91	25	Male	Non-Hispanic White	Living Alone	0.55	41280.172031	More than high school	never	moderate	2011-2012	133	2011-2012	1924	3252	2011-2012	5.25	60.83	16	324.5	1.714	25.934	2.501	127	7.16	22.05	5.005	410.5	161.5	13.535	11.86	0.7775	89.85	0	22.6	720	male	0.011
888	888	A	C	888	888	C	888	3404	2011-2012	65564	3	90	36	Female	Non-Hispanic Black	Living Alone	0.37	19597.773568	More than high school	never	mild	2011-2012	19	2011-2012	1485	3253	2011-2012	17.3	66.725	2.5	4380	1.4975	16.5885	1.298	293	2.47	15.5	10.77	942	396	11.09	7.865	1.3395	83.9	0	44.7	3480	female	0.216
889	889	D	B	889	889	B	889	3405	2011-2012	65565	1	91	27	Male	Non-Hispanic White	Living Alone	2.69	113500.095101	More than high school	never	mild	2011-2012	99	2011-2012	2045	3254	2011-2012	15.85	60.31	11	512	4.9585	53.565	7.0835	288	11.45	15.4	3.575	899.5	182.5	12.235	10.045	0.78	93.25	0	29	1600	male	0.011
890	890	C	B	890	890	B	890	3406	2011-2012	65566	3	91	30	Female	Non-Hispanic White	Married	1.95	88741.398785	More than high school	never	mild	2011-2012	181	2011-2012	1038	3255	2011-2012	21	53.175	713	1680.5	0.9655	20.3065	1.483	155	2.21	29.75	7.045	824	262.5	7.055	8.54	0.7435	68.75	0	29.6	1560	female	0.011
891	891	C	A	891	891	A	891	3407	2011-2012	65567	1	95	20	Male	Non-Hispanic White	Living Alone	0.21	34954.784356	High school	now	mild	2011-2012	71	2011-2012	2046	3256	2011-2012	9.1	78.705	6.5	496	0.972	20.913	0.8375	313.5	1.375	6.05	7.055	341	142.5	11.475	5.93	0.5915	129.2	0	23.6	13200	male	123
892	892	C	D	892	892	D	892	3412	2011-2012	65572	1	98	79	Female	Other Race	Living Alone	4.92	16163.124545	More than high school	never	never	2011-2012	27	2011-2012	2205	3261	2011-2012	29.75	52.625	212	1402	2.2515	26.271	3.145	546.5	4.225	207.2	3.58	983.5	400	17.34	11.285	1.879	97.7	0	25	6720	female	0.042
893	893	A	B	893	893	A	893	3413	2011-2012	65573	1	96	44	Male	Non-Hispanic Black	Divorced	3.58	22485.884772	More than high school	former	former	2011-2012	0	2011-2012	1749	3262	2011-2012	12.05	96.93	8.5	316	1.766	34.0155	1.9625	385.5	5.765	84.05	19.46	896	198.5	14.465	13.105	1.0465	162.8	0	42.8	120	male	0.052
894	894	D	B	894	894	C	894	3415	2011-2012	65575	2	94	28	Male	Other Hispanic	Living Alone	1.74	38557.984895	High school	never	heavy	2011-2012	100	2011-2012	1734	3264	2011-2012	22.95	25.06	274	1190	1.559	15.7165	1.746	484	3.28	416.9	4.235	1412	383	12.295	9.44	1.4345	70.55	0	21.5	6160	male	0.032
895	895	C	B	895	895	B	895	3416	2011-2012	65576	2	102	27	Female	Other Race	Living Alone	2.3	66153.523399	More than high school	never	moderate	2011-2012	59	2011-2012	2581	3265	2011-2012	12.9	64.32	458	1441.5	1.046	22.3315	1.586	304.5	1.9	23.6	5.485	584.5	213	10.27	7.025	0.7675	101.05	0	19.3	2400	female	10
896	896	B	A	896	896	A	896	3417	2011-2012	65577	3	90	54	Male	Non-Hispanic Black	Married	5	15040.577827	More than high school	never	mild	2011-2012	0	2011-2012	2243	3266	2011-2012	10.25	46.005	674.5	943.5	0.69	22.7095	1.9155	340	0.85	111.35	4.725	281	232	9.64	5.53	0.9055	81.95	0	41	420	male	0.011
897	897	B	A	897	897	A	897	3421	2011-2012	65581	2	101	46	Male	Non-Hispanic Black	Married	2.58	31101.791288	More than high school	now	moderate	2011-2012	60	2011-2012	1715	3270	2011-2012	8.95	99.035	12.5	2008.5	1.293	30.1185	1.8145	267	3.715	73.25	7.63	438	213	11.865	8.59	0.841	116.8	18.6	25.9	1640	male	53.8
898	898	C	C	898	898	C	898	3426	2011-2012	65586	2	97	35	Female	Non-Hispanic Black	Married	0.46	34582.098932	More than high school	never	heavy	2011-2012	0	2011-2012	1674	3275	2011-2012	11.85	63.995	19	407	1.454	20.3465	1.873	271.5	5.165	68.9	5.65	984.5	205	13.37	7.38	0.8715	69.85	0	39.1	1080	female	0.034
899	899	C	C	899	899	C	899	3427	2011-2012	65587	1	94	78	Male	Non-Hispanic White	Married	1.91	66344.89016	More than high school	never	never	2011-2012	178	2011-2012	2705	3276	2011-2012	22.55	130.51	562	1511	3.1095	24.2685	2.1805	612.5	6.365	149.15	11.365	1262	335.5	18.42	14.29	1.1355	88.9	0	29.3	2160	male	0.011
900	900	A	D	900	900	D	900	3430	2011-2012	65590	2	93	43	Female	Non-Hispanic Black	Living Alone	2.07	22008.372948	More than high school	never	mild	2011-2012	206	2011-2012	3775	3279	2011-2012	19.4	134.275	14	2925	2.4895	35.857	2.297	504.5	3.66	65.9	11.325	1151	414	26.245	12.145	1.7875	125.65	0	33.1	13920	female	0.213
901	901	C	D	901	901	D	901	3433	2011-2012	65593	2	100	51	Female	Other Hispanic	Married	3.58	20795.430208	More than high school	never	former	2011-2012	2	2011-2012	1706	3282	2011-2012	18.4	55.505	678.5	1508	2.018	23.0015	2.0015	445	5.1	72.8	10.53	723	305.5	17.995	7.12	0.977	113.4	0	34	1800	female	0.015
902	902	B	B	902	902	B	902	3434	2011-2012	65594	1	99	60	Female	Non-Hispanic Black	Living Alone	1.74	10604.379638	More than high school	now	heavy	2011-2012	47	2011-2012	1745	3283	2011-2012	10.9	57.32	556.5	1603.5	1.135	19.261	1.015	275.5	4.165	80.15	5.305	385	176.5	11.895	7.38	0.8585	113.1	0	21.9	800	female	466
903	903	A	B	903	903	B	903	3436	2011-2012	65596	1	96	60	Female	Non-Hispanic Black	Married	5	12427.20723	More than high school	former	mild	2011-2012	94	2011-2012	2087	3284	2011-2012	14.5	63.445	60	1625	1.556	15.868	1.55	494.5	3.22	86.25	6.085	638.5	222.5	17.43	8.55	0.741	70.4	0	31.1	160	female	0.011
904	904	A	B	904	904	A	904	3439	2011-2012	65599	3	90	56	Female	Non-Hispanic Black	Married	4.2	12676.977658	More than high school	now	heavy	2011-2012	214	2011-2012	1988	3286	2011-2012	10.85	51.72	1620.5	4796	1.107	20.3355	1.513	276	1.1	68.15	5.655	363.5	200.5	9.805	7.755	1.003	99	23.2	43.8	2640	female	98.9
905	905	A	C	905	905	C	905	3443	2011-2012	65603	1	91	63	Female	Other Race	Married	1.33	13861.04165	More than high school	never	never	2011-2012	106	2011-2012	1690	3290	2011-2012	9.65	53.315	332	1223.5	2.598	23.019	1.6155	412	10.545	47.3	3.98	1361.5	251	14.045	12.14	0.918	117.65	0	30.3	720	female	0.08
906	906	D	C	906	906	C	906	3444	2011-2012	65604	1	102	29	Male	Other Race	Married	3.82	9969.996889	More than high school	former	heavy	2011-2012	142	2011-2012	2258	3291	2011-2012	17.2	96.635	240	878.5	5.2635	55.5915	5.74	406	13.345	47	13.92	442	328.5	15.37	16.98	1.516	120.5	28.05	23.7	3600	male	0.025
907	907	D	A	907	907	A	907	3453	2011-2012	65613	2	94	53	Female	Non-Hispanic White	Married	5	125201.399718	More than high school	never	moderate	2011-2012	105	2011-2012	699	3300	2011-2012	7.7	29.52	8.5	60.5	0.6085	9.0195	0.9085	99.5	1.29	26.8	3.57	401	207	6.715	6.1	0.9575	33.55	7.8	24	2960	female	0.019
908	908	B	B	908	908	A	908	3459	2011-2012	65619	2	96	20	Male	Other Race	Living Alone	3.67	53126.874664	More than high school	never	heavy	2011-2012	0	2011-2012	2275	3305	2011-2012	10.6	81.9	26	288.5	1.374	30.352	1.5885	413	5.95	30.65	4.435	738	278	16.8	15.15	0.807	167.45	0	31.5	19920	male	0.376
909	909	D	C	909	909	C	909	3460	2011-2012	65620	2	92	25	Female	Non-Hispanic White	Living Alone	2.75	115406.960266	More than high school	never	moderate	2011-2012	426	2011-2012	1267	3306	2011-2012	17.45	58.185	1287.5	5304.5	1.7465	12.768	1.274	333.5	2.01	109.5	11.96	603.5	289	13.235	6.59	1.403	54.2	0	22.2	4920	female	0.022
910	910	B	D	910	910	D	910	3461	2011-2012	65621	1	96	63	Male	Non-Hispanic Black	Married	5	9090.779024	More than high school	former	heavy	2011-2012	188	2011-2012	2540	3307	2011-2012	20.45	123.465	1017	3655	1.991	37.4255	2.456	443	5.37	241.3	15.345	1065.5	437	20.23	17.435	1.6605	160.75	0	38.8	480	male	0.011
911	911	C	D	911	911	D	911	3465	2011-2012	65625	3	91	23	Male	Other Race	Living Alone	0.73	15450.354874	More than high school	never	heavy	2011-2012	0	2011-2012	2973	3311	2011-2012	47.65	105.54	60	7760	5.2645	41.8565	4.4935	604	3.01	48.35	39.87	1723.5	925	37.535	18.59	3.1775	167.3	0	38.4	21840	male	0.011
912	912	C	D	912	912	D	912	3472	2011-2012	65632	1	102	42	Female	Other Hispanic	Divorced	1.7	35471.414202	More than high school	never	moderate	2011-2012	38	2011-2012	2125	3318	2011-2012	25.75	95.265	697.5	1805	1.6475	46.239	3.722	682	5.765	319.65	35.92	1842	553.5	24.395	16.775	1.6945	142.3	0	28.7	1320	female	0.011
913	913	C	C	913	913	C	913	3473	2011-2012	65633	1	98	57	Male	Non-Hispanic White	Living Alone	0.04	36617.55692	More than high school	former	mild	2011-2012	262	2011-2012	1901	3319	2011-2012	20.6	90.26	504	1650	2.0255	25.608	1.7985	578.5	3.775	119.5	6.495	703.5	292.5	17.33	12.85	1.4275	128.2	14.95	26.8	3120	male	0.131
914	914	A	B	914	914	B	914	3475	2011-2012	65635	2	97	29	Female	Non-Hispanic Black	Living Alone	0.81	22243.480978	More than high school	never	never	2011-2012	58	2011-2012	2519	3321	2011-2012	11.6	71.67	9.5	1118	1.9485	14.073	1.428	233.5	3.825	46.95	12.315	914.5	274.5	11.975	10.275	1.3915	88.7	0	30.8	1200	female	0.299
915	915	D	C	915	915	D	915	3477	2011-2012	65637	1	99	66	Male	Non-Hispanic Black	Divorced	3.49	6283.458155	More than high school	former	former	2011-2012	13	2011-2012	1806	3323	2011-2012	16.05	122.895	129.5	1254	2.929	32.842	1.804	636.5	31.98	118.35	16.24	809.5	361.5	24.515	11.905	6.413	114.6	0	25.5	3840	male	0.059
916	916	A	D	916	916	D	916	3482	2011-2012	65642	2	94	41	Female	Non-Hispanic White	Married	5	98150.909956	More than high school	never	never	2011-2012	0	2011-2012	1836	3327	2011-2012	12.4	65.92	660	1624	2.328	22.685	2.092	159	5.045	69.15	15.845	948.5	294	6.355	12	2.141	117.7	0	34.6	240	female	0.011
917	917	D	D	917	917	D	917	3485	2011-2012	65645	2	91	80	Male	Non-Hispanic White	Married	1.61	42427.769217	More than high school	never	former	2011-2012	538	2011-2012	2869	3330	2011-2012	17.8	96.23	2973	6931.5	2.963	28.585	2.686	326.5	4.56	240.45	10.13	1900.5	435.5	32.8	12.78	1.8975	106.2	0	24.1	9360	male	0.051
918	918	A	A	918	918	A	918	3493	2011-2012	65653	2	96	30	Female	Non-Hispanic Black	Married	0.65	33906.169633	High school	former	mild	2011-2012	202	2011-2012	933	3337	2011-2012	9.95	52.37	373	821	0.985	15.375	1.376	186	2.51	25.5	4.245	339.5	147.5	10.325	8.41	0.562	65.7	0	40.9	10080	female	4.77
919	919	A	B	919	919	B	919	3498	2011-2012	65658	1	97	49	Female	Non-Hispanic Black	Living Alone	4.92	28780.798614	More than high school	never	mild	2011-2012	202	2011-2012	1837	3342	2011-2012	12.3	61.21	0	101	1.1695	31.243	2.247	244	1.265	8.15	9.495	388.5	274.5	8.91	6.95	1.377	84.6	0	31.3	720	female	0.156
920	920	A	A	920	920	A	920	3502	2011-2012	65662	2	96	31	Female	Non-Hispanic Black	Living Alone	1.62	35016.985063	More than high school	never	mild	2011-2012	72	2011-2012	1477	3346	2011-2012	6.8	70.44	17	315.5	0.6795	30.22	1.5965	168.5	1.77	17.8	3.96	314.5	177	7.15	5.86	0.6045	96.3	0	41.6	200	female	0.69
921	921	A	B	921	921	A	921	3503	2011-2012	65663	1	94	24	Female	Non-Hispanic White	Married	0.74	53172.517558	More than high school	now	never	2011-2012	262	2011-2012	2416	3347	2011-2012	4.8	67.2	14.5	402	2.1595	19.954	1.79	517.5	3.105	17.3	3.72	892	136.5	11.195	8.45	0.4945	54.25	0	30.4	600	female	263
922	922	C	B	922	922	B	922	3512	2011-2012	65672	2	101	22	Female	Other Race	Living Alone	0.92	33292.204257	More than high school	never	mild	2011-2012	63	2011-2012	2736	3356	2011-2012	9.4	95.9	10	352.5	0.8825	22.461	0.8915	341	4.53	8.15	7.18	609	194.5	10.415	6.855	0.8385	154.6	0	23.5	1360	female	0.183
923	923	A	B	923	923	A	923	3515	2011-2012	65675	1	102	66	Male	Other Race	Married	4.42	11794.347884	More than high school	now	mild	2011-2012	399	2011-2012	2302	3359	2011-2012	24.85	72.985	241.5	1093	1.907	16.5325	1.2435	366.5	2.395	82.9	4.815	1026.5	300	12.86	9.775	1.294	112.45	0	44.8	180	male	59.6
924	924	D	A	924	924	A	924	3516	2011-2012	65676	1	98	35	Female	Non-Hispanic White	Married	2.6	75000.659691	High school	never	moderate	2011-2012	0	2011-2012	723	3360	2011-2012	9.2	24.14	11.5	1548	0.5075	9.808	0.8955	206	1.805	127.9	2.855	327.5	119.5	6.53	4.925	0.556	53.1	0	22.6	480	female	0.011
925	925	B	B	925	925	B	925	3518	2011-2012	65678	1	91	33	Male	Non-Hispanic White	Living Alone	1.07	13996.985089	More than high school	now	moderate	2011-2012	118	2011-2012	1551	3362	2011-2012	4.75	65.12	0	258	2.877	21.262	2.0515	219	9.28	3.85	3.35	1222.5	132	8.45	11.03	0.5325	96.65	16.25	27.7	8040	male	437
926	926	C	C	926	926	C	926	3520	2011-2012	65680	3	91	44	Female	Other Race	Married	5	16822.942152	More than high school	never	never	2011-2012	304	2011-2012	2025	3364	2011-2012	39.4	52.39	610.5	2513	2.263	19.583	3.1	483	3.745	112.3	7.1	752	399	14.53	10.19	1.7885	95.3	0	23.9	1340	female	0.036
927	927	D	C	927	927	C	927	3522	2011-2012	65682	1	99	57	Female	Non-Hispanic White	Divorced	5	143265.966876	More than high school	never	mild	2011-2012	230	2011-2012	1282	3366	2011-2012	16.1	55.75	499	1308.5	2.0575	19.377	2.383	463.5	6.905	16.5	7.17	876.5	262.5	9.12	9.15	1.181	93.45	0	27.1	1800	female	0.011
928	928	D	A	928	928	A	928	3523	2011-2012	65683	2	92	51	Male	Other Race	Married	2.01	7851.284287	High school	former	former	2011-2012	95	2011-2012	1171	3367	2011-2012	8.55	55.77	559.5	1604.5	0.85	19.139	1.589	218.5	3.015	65.8	4.76	310.5	151.5	6.69	7.805	0.5015	90.9	0	25.2	2400	male	0.025
929	929	D	D	929	929	D	929	3528	2011-2012	65688	2	91	54	Female	Non-Hispanic White	Married	5	186266.152024	More than high school	former	heavy	2011-2012	73	2011-2012	1747	3372	2011-2012	20.55	71.53	1557.5	9614.5	1.804	22.5525	1.8285	653.5	3.08	118.45	15.125	776.5	343.5	18.35	9.85	1.414	118.45	0	25	1920	female	0.015
930	930	A	A	930	930	A	930	3539	2011-2012	65699	1	94	50	Male	Non-Hispanic White	Divorced	2.24	154000.877343	More than high school	never	former	2011-2012	206	2011-2012	1444	3382	2011-2012	13.55	78.945	1.5	236.5	1.1405	22.417	1.46	270	2.565	9.55	5.36	516	166	11.69	6.7	0.65	86.45	0	31	60	male	0.018
931	931	B	C	931	931	B	931	3542	2011-2012	65702	3	92	62	Female	Other Race	Living Alone	1.49	11458.057418	More than high school	never	former	2011-2012	106	2011-2012	2244	3385	2011-2012	15.95	106.465	71.5	625.5	1.506	27.6465	2.706	157.5	2.735	34.35	9.235	574.5	268.5	8.855	11.46	1.0885	118.3	0	28.9	3120	female	0.043
932	932	C	D	932	932	D	932	3566	2011-2012	65726	2	101	23	Male	Other Race	Living Alone	1.1	16091.373745	More than high school	never	mild	2011-2012	12	2011-2012	2728	3407	2011-2012	37.55	81.575	148	1648	1.794	34.854	2.128	813	2.605	227.9	16.81	1622	433	19.5	11.99	1.774	163.85	0	22	520	male	0.073
933	933	B	B	933	933	B	933	3580	2011-2012	65740	1	102	68	Male	Non-Hispanic Black	Divorced	5	10212.20306	More than high school	former	heavy	2011-2012	2	2011-2012	1246	3420	2011-2012	10.5	61.29	157.5	3798	1.9325	20.471	1.4245	270.5	4.025	118.7	5.88	903.5	257	10.395	8.485	1.0405	93.35	13.25	38.8	4800	male	0.26
934	934	A	B	934	934	B	934	3581	2011-2012	65741	2	102	26	Male	Other Race	Living Alone	1.09	39812.43256	Less than high school	now	heavy	2011-2012	83	2011-2012	1313	3421	2011-2012	12.45	91.785	43.5	520	1.985	40.99	2.5335	389	7.895	47.55	5.6	1199	327	13.46	8.73	1.075	187.05	24.2	31.3	5040	male	4.42
935	935	C	C	935	935	C	935	3582	2011-2012	65742	2	94	30	Male	Other Race	Living Alone	5	35069.154585	More than high school	never	heavy	2011-2012	75	2011-2012	2936	3422	2011-2012	18	105.525	44	897.5	2.3715	34.7745	3.144	493.5	6.695	32.1	8.21	1799.5	293.5	21.375	14.47	1.0735	185.7	0	23.7	840	male	0.3
936	936	D	A	936	936	A	936	3585	2011-2012	65745	2	103	27	Male	Non-Hispanic White	Married	3.44	70155.790389	More than high school	former	mild	2011-2012	119	2011-2012	1220	3424	2011-2012	12.1	43.375	110.5	575	1.025	26.6785	1.4945	304	1.96	175.05	5.6	939.5	242.5	10.57	5.815	1.2655	93.95	0	28.1	9120	male	0.011
937	937	B	D	937	937	D	937	3591	2011-2012	65751	2	94	54	Male	Other Race	Married	0.03	22366.708253	More than high school	former	heavy	2011-2012	162	2011-2012	3561	3430	2011-2012	43.9	104.37	590	2523.5	2.076	39.2435	3.512	487.5	12.72	165.6	12.83	1144.5	419	20.335	19.91	2.158	188.1	4.1	26.2	480	male	0.06
938	938	A	C	938	938	C	938	3597	2011-2012	65757	2	97	45	Female	Non-Hispanic White	Living Alone	1.45	21879.219845	More than high school	now	mild	2011-2012	205	2011-2012	2746	3434	2011-2012	16.05	73.175	252	844.5	3.5385	31.8815	2.8985	636	7.12	54.2	5.92	1331.5	287	21.12	17.105	0.9585	88.35	0	35.8	3600	female	244
939	939	B	C	939	939	C	939	3600	2011-2012	65760	2	102	41	Male	Other Race	Married	3.8	37784.383858	More than high school	never	mild	2011-2012	259	2011-2012	1444	3437	2011-2012	21.95	94.76	1416	15023	2.344	24.757	2.3845	474	2.22	207.45	12.485	1389	432	15.655	10.845	1.671	112.75	6.1	28.9	360	male	0.011
940	940	D	D	940	940	D	940	3601	2011-2012	65761	3	90	31	Male	Non-Hispanic White	Married	5	73410.277865	More than high school	never	moderate	2011-2012	249	2011-2012	3661	3438	2011-2012	40.25	101.62	676.5	2538	3.489	37.742	4.6915	750	7.18	234.3	24.075	1047	670.5	38.35	15.55	2.8835	133.1	14.05	23.2	2340	male	0.021
941	941	B	C	941	941	C	941	3608	2011-2012	65768	1	91	50	Female	Non-Hispanic White	Living Alone	1.3	39992.589933	More than high school	never	mild	2011-2012	79	2011-2012	1409	3444	2011-2012	12.05	65.575	54	859	1.487	17.76	1.0165	259	4.615	53.8	6.605	930.5	279.5	8.375	10.18	1.3215	143.95	0	32.3	9840	female	0.147
942	942	A	C	942	942	C	942	3611	2011-2012	65771	1	94	55	Male	Other Race	Married	2.97	16910.393297	More than high school	former	moderate	2011-2012	604	2011-2012	2212	3447	2011-2012	35.2	90.18	296.5	1203	2.272	25.044	2.27	540.5	5.105	86.6	10.355	1063	426.5	15.145	10.8	1.5415	140.3	0	28.9	720	male	348
943	943	C	A	943	943	A	943	3612	2011-2012	65772	1	92	80	Female	Non-Hispanic Black	Living Alone	1.31	20903.590301	More than high school	never	never	2011-2012	0	2011-2012	1573	3448	2011-2012	10.7	41.345	170.5	668.5	0.8685	8.985	0.817	247.5	2.05	147.45	5.515	372.5	201	9.11	6.485	0.5695	44.8	0	30.4	4560	female	0.015
944	944	C	A	944	944	A	944	3613	2011-2012	65773	1	100	34	Male	Non-Hispanic Black	Married	3.47	23181.846174	More than high school	never	mild	2011-2012	157	2011-2012	2230	3449	2011-2012	15.5	92.185	372.5	1335	1.1185	22.096	1.47	344.5	1.785	40.2	7.98	478	236.5	7.975	7.375	1.293	109.7	0	49.7	10080	male	0.011
945	945	B	B	945	945	B	945	3621	2011-2012	65781	1	93	41	Female	Other Race	Living Alone	1.15	15171.391678	More than high school	never	never	2011-2012	2	2011-2012	1057	3457	2011-2012	10.75	18.645	193	944	0.5845	17.736	1.3255	321.5	2.545	54.5	2.725	310	229	8.985	5.88	0.867	113.75	0	27.5	960	female	0.211
946	946	D	B	946	946	B	946	3623	2011-2012	65783	1	91	25	Male	Non-Hispanic White	Living Alone	3.78	131239.54259	More than high school	never	mild	2011-2012	107	2011-2012	1649	3459	2011-2012	24.85	67.31	34	2008.5	1.0655	17.06	1.1465	372	1.15	49.1	11.51	378.5	336.5	10.71	7.7	1.7985	76.7	7.55	24.8	6080	male	0.011
947	947	B	C	947	947	C	947	3624	2011-2012	65784	2	95	57	Female	Non-Hispanic Black	Divorced	2.58	17298.28124	More than high school	former	former	2011-2012	115	2011-2012	2039	3460	2011-2012	27.55	49.185	216.5	26278	1.5535	21.2985	2.62	223	1.24	170.35	6.73	1236.5	459.5	17.235	10.285	1.6025	99.05	0	25.9	21120	female	0.191
948	948	C	B	948	948	B	948	3627	2011-2012	65787	2	94	39	Male	Non-Hispanic White	Divorced	2.38	91060.136414	More than high school	never	moderate	2011-2012	0	2011-2012	3692	3463	2011-2012	19.35	112.245	24.5	693.5	1.6685	33.66	1.9215	503.5	4.13	49.35	9.77	1166.5	255	19.05	12.88	1.2355	142.65	0	28.4	13200	male	0.045
949	949	A	C	949	949	C	949	3636	2011-2012	65796	2	101	56	Male	Non-Hispanic Black	Living Alone	0.1	28479.463721	More than high school	now	heavy	2011-2012	29	2011-2012	3791	3472	2011-2012	15.6	113.585	211	925	2.855	46.213	3.517	607.5	11.675	258.4	17.47	715.5	372.5	19.775	12.32	1.5095	150.05	46.8	20.6	240	male	462
950	950	B	D	950	950	D	950	3637	2011-2012	65797	1	90	52	Female	Non-Hispanic Black	Divorced	4.48	19287.640039	More than high school	never	former	2011-2012	53	2011-2012	2406	3473	2011-2012	20.7	86.155	16	504.5	2.143	26.904	2.6545	341	8.19	179.5	12.195	948.5	431.5	12.9	10.735	1.729	176.9	0	31.8	720	female	0.011
951	951	D	D	951	951	D	951	3639	2011-2012	65799	2	94	21	Male	Other Race	Living Alone	4.44	16108.231355	More than high school	never	heavy	2011-2012	0	2011-2012	2244	3475	2011-2012	58.6	98.255	534	2135.5	4.582	42.726	4.953	520.5	4.185	48.15	26.895	1514	1041	24.855	23.64	3.36	291.95	0	27.9	2160	male	0.011
952	952	B	C	952	952	C	952	3640	2011-2012	65800	1	92	61	Female	Non-Hispanic White	Married	5	156457.542801	More than high school	former	moderate	2011-2012	154	2011-2012	1855	3476	2011-2012	13.6	78.12	29	1410	1.2495	23.8595	1.93	260.5	6.665	88.35	17.7	721	303.5	9.67	8.995	1.0545	78.45	45.15	31	3360	female	0.011
953	953	B	D	953	953	D	953	3644	2011-2012	65804	1	97	59	Male	Non-Hispanic White	Married	4.96	192737.162475	More than high school	former	moderate	2011-2012	272	2011-2012	2753	3479	2011-2012	39.85	117.575	53.5	5536.5	4.3315	66.572	5.4295	873	15.78	78.4	11.72	1959	634.5	41.05	25.81	2.3185	220.5	7	31.6	4080	male	0.334
954	954	C	A	954	954	A	954	3648	2011-2012	65808	2	100	65	Male	Non-Hispanic Black	Married	2.46	7610.147862	More than high school	never	mild	2011-2012	0	2011-2012	1409	3483	2011-2012	7.75	45.09	6	1721	0.809	14.477	1.0625	261.5	2.55	30.8	3.42	288	127	9.575	8.59	0.702	84.15	0	26.2	2400	male	0.19
955	955	D	D	955	955	D	955	3652	2011-2012	65812	2	92	30	Male	Other Race	Married	1.35	16100.128566	More than high school	now	never	2011-2012	0	2011-2012	2377	3487	2011-2012	30	114.62	1215.5	5075	3.637	33.773	3.2005	673.5	11.005	73.4	10.33	1740.5	446.5	31.91	16.445	1.7445	214.75	0	21.9	2880	male	0.171
956	956	C	A	956	956	A	956	3660	2011-2012	65820	1	93	77	Male	Other Race	Living Alone	0.74	10696.882276	High school	never	former	2011-2012	63	2011-2012	1173	3494	2011-2012	23.1	14.275	4917.5	11782	0.626	7.7545	1.1185	222.5	0.575	84.35	6.935	411.5	133.5	8.305	6.92	1.192	32.25	0	26.4	560	male	0.035
957	957	A	A	957	957	A	957	3662	2011-2012	65822	1	91	63	Male	Non-Hispanic White	Living Alone	2.2	89088.673687	High school	now	mild	2011-2012	901	2011-2012	2332	3496	2011-2012	8.2	99.155	3	148	2.607	21.3655	1.758	271.5	4.29	22.25	4.625	1045	199	12.355	10.17	0.9345	128.45	0	30.2	1920	male	250
958	958	A	A	958	958	A	958	3663	2011-2012	65823	1	102	37	Male	Other Race	Living Alone	0.33	47702.387865	High school	now	heavy	2011-2012	0	2011-2012	1779	3497	2011-2012	11.1	88.565	20.5	426	1.0015	38.745	2.6215	180	1.46	17.05	7.655	530	237	8.915	6.635	0.832	132.95	7	29.5	18120	male	124
959	959	A	B	959	959	B	959	3664	2011-2012	65824	2	95	57	Male	Non-Hispanic White	Living Alone	5	104101.346681	More than high school	former	heavy	2011-2012	0	2011-2012	1808	3498	2011-2012	15.4	97.135	385.5	1249.5	1.1595	23.884	1.799	237	4.445	18.85	14.91	388	389.5	10.335	14.31	1.9625	96.6	16.75	30.5	740	male	0.065
960	960	C	C	960	960	C	960	3667	2011-2012	65827	2	102	42	Male	Other Race	Living Alone	5	37112.276585	More than high school	never	mild	2011-2012	36	2011-2012	3273	3501	2011-2012	26.75	121.36	47.5	815	2.0825	32.0375	2.236	553.5	4.605	46.65	12.23	981.5	319	19.865	10.825	1.3785	179.45	0	29	51840	male	0.039
961	961	D	A	961	961	B	961	3668	2011-2012	65828	3	91	22	Female	Non-Hispanic White	Living Alone	1.74	123645.102237	More than high school	former	moderate	2011-2012	242	2011-2012	1364	3502	2011-2012	6.75	60.71	14.5	1454	1.5865	9.22	0.5145	263.5	2.225	73	5.77	731	190.5	6.64	4.505	0.745	45.05	2.6	23.5	2160	female	0.062
962	962	A	C	962	962	C	962	3678	2011-2012	65838	1	95	63	Male	Other Hispanic	Married	2.65	11020.288023	More than high school	former	mild	2011-2012	919	2011-2012	2995	3512	2011-2012	22.5	111.915	112.5	1375	3.1425	33.1335	1.549	438	4.535	76.4	8.83	846	416.5	14.18	11.195	1.796	191.95	0	30.7	30240	male	1130
963	963	A	D	963	963	D	963	3681	2011-2012	65841	1	93	63	Male	Non-Hispanic White	Living Alone	5	86042.075041	More than high school	now	heavy	2011-2012	307	2011-2012	2716	3515	2011-2012	19.4	96.105	20.5	1106.5	4.0445	61.246	3.725	982	10.06	134.65	16.46	1480	492	25.03	19.745	2.064	169.9	11.15	34.2	1240	male	81.7
964	964	B	B	964	964	A	964	3686	2011-2012	65846	2	93	61	Female	Other Hispanic	Married	5	7582.574348	More than high school	never	mild	2011-2012	290	2011-2012	765	3520	2011-2012	15.55	37.89	98	289.5	1.8265	8.5195	1.123	237	3.13	261.5	3.09	794.5	258.5	8.53	5.975	0.9175	42.65	0	24.1	1200	female	81.5
965	965	B	C	965	965	B	965	3689	2011-2012	65849	1	101	74	Male	Non-Hispanic White	Married	1.29	18715.910687	More than high school	former	mild	2011-2012	368	2011-2012	2923	3522	2011-2012	19.3	138.675	496	1538.5	2.319	24.111	1.8175	298	9.795	45.8	14.53	979	361	11.685	9.815	1.542	145.15	0	38.8	12000	male	0.142
966	966	D	B	966	966	B	966	3690	2011-2012	65850	3	92	58	Male	Other Race	Married	1.56	25612.281104	More than high school	never	former	2011-2012	91	2011-2012	1149	3523	2011-2012	10.65	69.07	1117.5	2838.5	1.8515	25.874	2.09	235	4.05	29.05	9.6	602.5	202.5	13.31	12.065	0.866	176.15	0	25.6	2880	male	0.011
967	967	B	D	967	967	D	967	3691	2011-2012	65851	3	92	20	Female	Other Race	Living Alone	0.65	56529.78018	More than high school	never	former	2011-2012	57	2011-2012	2689	3524	2011-2012	18.8	86.51	772	2339.5	2.5725	31.7415	2.5705	717	6.33	43.4	9.07	1560	320.5	19.765	13.4	1.3545	120.3	0	42.1	480	female	0.016
968	968	D	C	968	968	C	968	3692	2011-2012	65852	2	92	29	Female	Other Hispanic	Living Alone	5	41314.674899	More than high school	never	mild	2011-2012	321	2011-2012	1575	3525	2011-2012	17	53.825	520.5	2360	1.629	17.905	1.578	507.5	1.575	25.1	10.545	1125.5	332.5	14.26	12.295	1.4475	80.45	15.6	22	2280	female	0.015
969	969	D	A	969	969	A	969	3694	2011-2012	65854	3	90	56	Male	Other Race	Married	3.14	12008.407525	More than high school	never	heavy	2011-2012	38	2011-2012	1327	3527	2011-2012	15.1	34.82	56	266	0.91	12.873	1.0625	250.5	0.73	32.05	3.51	398.5	172.5	8.175	4.245	0.741	68.55	0	24.5	7600	male	0.034
970	970	C	A	970	970	A	970	3696	2011-2012	65856	1	93	63	Male	Non-Hispanic Black	Married	1.61	8123.626407	More than high school	former	mild	2011-2012	47	2011-2012	681	3529	2011-2012	22.2	37.85	24.5	1455	0.748	12.3475	1.166	410.5	0.935	93.35	5.305	273	249.5	10.275	7.625	0.9965	54.35	7.8	36.2	3600	male	0.011
971	971	A	C	971	971	C	971	3697	2011-2012	65857	1	99	64	Female	Non-Hispanic White	Divorced	5	96721.703127	More than high school	never	moderate	2011-2012	39	2011-2012	1802	3530	2011-2012	12.1	104.13	357.5	1679	2.373	25.63	2.579	453.5	5.79	83.5	8.25	1032	253	16.66	9.835	1.1285	123.7	17.35	25.7	120	female	0.016
972	972	B	D	972	972	D	972	3702	2011-2012	65862	1	101	54	Male	Non-Hispanic White	Divorced	1.1	27194.736507	More than high school	now	former	2011-2012	696	2011-2012	5394	3535	2011-2012	26	151.585	2024	5969	3.1805	29.7955	2.9245	823.5	5.815	83.6	10.925	1642.5	504	26.76	20.095	1.7225	121.65	0	28.6	2400	male	456
973	973	D	C	973	973	D	973	3703	2011-2012	65863	2	92	33	Female	Other Race	Living Alone	4.59	15849.338176	More than high school	never	mild	2011-2012	4	2011-2012	1452	3536	2011-2012	13.7	41.315	2198	3515.5	1.221	16.4885	1.149	323	4.23	66.1	8.02	531	272.5	9.765	9.105	2.662	141.55	0.3	19.7	2280	female	0.034
974	974	A	D	974	974	D	974	3708	2011-2012	65868	2	90	70	Male	Non-Hispanic White	Living Alone	5	57205.244401	More than high school	never	mild	2011-2012	255	2011-2012	3405	3541	2011-2012	25.45	181.435	602	3460	3.662	38.972	3.0485	620	8.465	78.75	20.31	1362	480.5	32.415	18.795	3.1985	201.6	4.6	29.3	360	male	0.016
975	975	C	C	975	975	C	975	3714	2011-2012	65874	1	91	43	Female	Non-Hispanic White	Married	2.77	127929.014806	More than high school	never	moderate	2011-2012	32	2011-2012	1232	3547	2011-2012	14.05	52.56	1807.5	4897.5	1.407	26.048	1.616	334	2.235	28.75	7.27	536	198.5	12.165	7.085	0.8725	110.15	0	25.5	480	female	0.011
976	976	A	C	976	976	B	976	3716	2011-2012	65876	1	102	36	Male	Non-Hispanic Black	Married	0	20984.737161	More than high school	now	heavy	2011-2012	89	2011-2012	3968	3549	2011-2012	8.9	105.995	17	271	2.149	40.9	2.9685	422.5	4.78	134.3	10.725	1763.5	438.5	15.44	12.23	1.318	108.45	119.35	46	27840	male	150
977	977	C	B	977	977	B	977	3719	2011-2012	65879	3	92	32	Female	Other Race	Married	5	45995.96139	More than high school	never	former	2011-2012	119	2011-2012	1345	3552	2011-2012	23.15	60.125	76.5	915.5	1.3275	20.1525	1.83	372	2.305	24.15	8.58	661.5	273.5	11.18	7.08	1.4225	84.35	0	25.9	480	female	0.011
978	978	D	D	978	978	D	978	3720	2011-2012	65880	2	96	26	Female	Other Race	Living Alone	1.47	61764.513393	More than high school	never	heavy	2011-2012	79	2011-2012	3890	3553	2011-2012	34.05	145.775	335.5	2394.5	2.565	33.142	2.3005	654	6.065	179.75	12.475	1899.5	526	27.36	16.025	1.8105	135.1	0	25.8	3360	female	0.024
979	979	D	A	979	979	B	979	3723	2011-2012	65883	1	93	79	Male	Non-Hispanic Black	Living Alone	0.64	7568.243922	More than high school	never	never	2011-2012	71	2011-2012	1798	3556	2011-2012	13.25	53.885	611	2211.5	1.448	22.769	2.572	205	2.94	90.1	6.2	633.5	236.5	9.8	6.75	0.797	90.5	0	21.9	840	male	0.015
980	980	D	A	980	980	A	980	3725	2011-2012	65885	1	99	69	Male	Non-Hispanic White	Living Alone	1.16	21717.573526	More than high school	former	former	2011-2012	40	2011-2012	1950	3558	2011-2012	10.35	43.115	34	257.5	0.897	10.962	1.048	169.5	3.325	14.2	3.705	436.5	141.5	7.775	7.32	0.542	44.3	0	21.9	3600	male	0.048
981	981	C	C	981	981	C	981	3729	2011-2012	65889	1	103	30	Male	Other Hispanic	Living Alone	1.57	37488.446325	More than high school	never	heavy	2011-2012	254	2011-2012	2570	3562	2011-2012	33.25	95.015	38	1047.5	2.2135	23.1175	1.8525	391.5	3.29	88.35	11.265	1434	452	20.77	12.255	1.9905	155.55	0	33.9	3120	male	0.011
982	982	C	B	982	982	B	982	3732	2011-2012	65892	1	101	80	Female	Non-Hispanic White	Living Alone	0.86	28861.347345	Less than high school	never	never	2011-2012	172	2011-2012	1549	3565	2011-2012	11.55	61.335	344.5	1011.5	1.595	15.5695	0.8505	183.5	2.525	19.35	6.84	507	206.5	8.875	6.12	0.786	80.2	1.45	28.3	9600	female	0.08
983	983	A	A	983	983	A	983	3733	2011-2012	65893	2	95	55	Female	Non-Hispanic Black	Living Alone	1.18	16013.018639	More than high school	never	mild	2011-2012	15	2011-2012	2211	3566	2011-2012	13	68.855	110.5	211	0.716	20.0465	1.6725	206.5	0.535	63.4	6.14	471.5	194	7.92	4.665	0.665	62.15	0	35.2	5040	female	1.01
984	984	A	D	984	984	C	984	3736	2011-2012	65896	1	94	31	Female	Non-Hispanic White	Living Alone	0.44	92868.804281	More than high school	now	heavy	2011-2012	174	2011-2012	4043	3569	2011-2012	18.7	63.885	31.5	973	2.702	31.6875	3.227	384.5	5.75	21.2	6.555	1148	523	11.69	11.745	1.226	101.85	140.4	26.7	960	female	234
985	985	C	D	985	985	D	985	3741	2011-2012	65901	2	93	22	Male	Other Race	Living Alone	0.09	11468.312676	More than high school	never	heavy	2011-2012	1	2011-2012	5554	3574	2011-2012	18.2	153.15	1351.5	4450	2.3015	42.2365	3.4545	513	7.85	149.85	21.395	961	445	18.925	22.065	2.08	276.9	56.15	22.3	960	male	0.011
986	986	A	D	986	986	C	986	3749	2011-2012	65909	1	91	35	Male	Other Race	Married	3.78	19659.303383	More than high school	never	mild	2011-2012	88	2011-2012	3079	3581	2011-2012	46.15	78.5500000000001	820	13469.5	2.3675	27.558	2.684	984	2.085	205.25	13.08	1260	524	24.985	12.36	2.228	121.1	0	19	240	male	4.15
987	987	B	C	987	987	C	987	3750	2011-2012	65910	2	100	36	Male	Other Race	Married	5	14414.229968	More than high school	never	moderate	2011-2012	19	2011-2012	2320	3582	2011-2012	47	79.42	1276	6898.5	1.9835	26.0505	2.08	686.5	2.825	106.85	12.26	798.5	479.5	23.39	20.355	2.8025	108.8	0	31.1	1040	male	0.017
988	988	D	A	988	988	A	988	3755	2011-2012	65915	2	90	37	Male	Other Race	Married	0.58	36447.669921	More than high school	former	mild	2011-2012	106	2011-2012	1537	3587	2011-2012	12.4	51.455	921.5	2480.5	2.0025	19.8895	1.978	367	4.685	68.5	5.37	915.5	248	14.43	8.44	0.954	84.45	0	26.5	3400	male	0.017
989	989	D	B	989	989	B	989	3761	2011-2012	65921	1	96	41	Female	Other Race	Divorced	1.45	19172.260632	More than high school	never	never	2011-2012	66	2011-2012	1369	3593	2011-2012	10.45	35.03	54	3696	1.064	18.4565	2.1095	299	1.085	182.6	6.115	420.5	205.5	7.84	5.825	1.1035	67.3	0	23.7	4560	female	0.036
990	990	D	D	990	990	D	990	3763	2011-2012	65923	2	91	62	Male	Non-Hispanic White	Divorced	5	141933.339512	More than high school	never	mild	2011-2012	67	2011-2012	4582	3595	2011-2012	71.7	142.75	2410.5	16933	4.2265	43.1265	8.1145	1696	17.575	540.2	40.125	2064.5	1089	36.655	28.76	6.1715	82.1	0	20.7	2160	male	0.011
991	991	A	C	991	991	C	991	3767	2011-2012	65927	2	97	65	Female	Non-Hispanic White	Married	3.06	111001.787784	More than high school	never	moderate	2011-2012	20	2011-2012	1705	3599	2011-2012	11.35	46.68	1837.5	4791	1.659	24.8625	2.023	288	4.145	53.3	5.3	780.5	295.5	13.47	6.2	1.361	115.6	26.8	33.3	120	female	0.045
992	992	C	C	992	992	C	992	3769	2011-2012	65929	3	92	64	Male	Non-Hispanic White	Married	1.59	40296.63257	More than high school	never	former	2011-2012	284	2011-2012	2901	3601	2011-2012	16.6	155.05	0	206.5	2.83	37.852	1.626	509	4.775	32	13.27	1489.5	388.5	19.305	13.68	1.6375	156.9	0	31.5	1680	male	0.019
993	993	D	C	993	993	D	993	3780	2011-2012	65940	3	91	24	Female	Other Race	Living Alone	0.92	14498.558979	More than high school	never	never	2011-2012	17	2011-2012	2643	3612	2011-2012	33.25	78.505	1802	6902.5	1.7245	21.6525	2.338	353	3.29	109.85	7.01	847	575	16.995	13.45	3.4825	124.85	14.05	21.7	3120	female	0.011
994	994	D	D	994	994	D	994	3784	2011-2012	65944	2	90	64	Female	Other Hispanic	Divorced	5	10308.451947	More than high school	never	moderate	2011-2012	103	2011-2012	2484	3616	2011-2012	14.95	74.195	64	15481.5	2.0465	18.7605	2.161	472	4.715	120.1	12.965	769.5	295	17.435	10.8	1.0335	81.7	0	26.8	3180	female	0.027
995	995	C	B	995	995	B	995	3786	2011-2012	65946	1	93	34	Male	Non-Hispanic White	Living Alone	1.65	15856.841729	More than high school	now	mild	2011-2012	212	2011-2012	2811	3618	2011-2012	13.3	87.87	2	344.5	1.811	29.4385	1.946	288.5	5.98	41.35	11.735	779.5	244.5	13.9	13.765	1.0285	95.75	0	22.5	19200	male	416
996	996	B	B	996	996	A	996	3790	2011-2012	65950	1	100	32	Male	Non-Hispanic Black	Living Alone	1.85	23675.625296	More than high school	never	moderate	2011-2012	138	2011-2012	1935	3621	2011-2012	6.8	65.655	31.5	314	1.817	27.1105	1.747	435.5	4.3	142	4.11	792	207.5	14.58	8.06	0.912	115.8	0	31.7	1200	male	0.069
997	997	D	D	997	997	D	997	3795	2011-2012	65955	3	91	80	Female	Non-Hispanic White	Married	1.16	32518.702589	More than high school	never	mild	2011-2012	24	2011-2012	2631	3626	2011-2012	22.2	93.43	595	2533.5	2.14	41.924	3.2845	375	16.04	79.9	8.24	822.5	434.5	12.73	9.53	1.5725	212.2	8.2	23.7	540	female	0.019
998	998	A	C	998	998	B	998	3797	2011-2012	65957	2	95	47	Female	Other Hispanic	Living Alone	3.44	30195.662279	More than high school	now	moderate	2011-2012	737	2011-2012	1734	3628	2011-2012	8.15	61.05	26	292.5	3.794	33.131	2.6305	640	9.04	13.75	3.275	1774.5	296.5	24.02	10.66	0.8365	107.25	11.15	33.2	4560	female	274
999	999	A	C	999	999	C	999	3802	2011-2012	65962	2	92	56	Female	Non-Hispanic Black	Living Alone	0.57	16502.38463	More than high school	now	mild	2011-2012	15	2011-2012	2823	3633	2011-2012	17.9	93.085	11.5	2975.5	2.135	24.797	1.464	297	4.07	154.95	6.545	1839.5	316.5	14.51	11.58	1.039	134.9	0	33.3	1680	female	182
1000	1000	D	C	1000	1000	D	1000	3811	2011-2012	65971	1	98	30	Male	Non-Hispanic White	Married	1.31	86138.346669	More than high school	never	moderate	2011-2012	507	2011-2012	3682	3642	2011-2012	33.25	106.23	1761	4209.5	4.0195	29.404	1.372	878.5	4.54	22.35	9.745	1370	427	38.075	12.185	1.586	184.05	14.35	24.7	5760	male	0.042
1001	1001	D	C	1001	1001	D	1001	3814	2011-2012	65974	1	91	63	Female	Non-Hispanic White	Married	4.49	118209.809508	More than high school	former	mild	2011-2012	327	2011-2012	1584	3645	2011-2012	34.45	68.76	7450.5	26533	1.6465	18.1585	2.4045	715.5	1.525	528.7	24.025	819.5	421	14.31	7.615	1.929	31.5	0	25.8	1760	female	0.023
1002	1002	A	B	1002	1002	B	1002	3818	2011-2012	65978	1	98	57	Male	Non-Hispanic White	Living Alone	2.86	145047.237897	More than high school	now	heavy	2011-2012	140	2011-2012	883	3649	2011-2012	22.15	87.035	989	2741	1.155	23.5055	1.478	257.5	4.27	73.3	7.31	464.5	362	9.62	9.24	2.056	101.45	0	34.4	3600	male	202
1003	1003	C	D	1003	1003	D	1003	3826	2011-2012	65986	1	99	45	Male	Non-Hispanic White	Married	5	86441.088971	More than high school	never	mild	2011-2012	168	2011-2012	3502	3657	2011-2012	25.2	109.545	622.5	7774.5	1.9515	21.0605	2.593	546.5	3.6	227.2	14.17	1153	558	18	12.655	1.6715	105.15	28.05	29.5	3480	male	0.025
1004	1004	D	D	1004	1004	D	1004	3828	2011-2012	65988	2	92	20	Male	Other Race	Living Alone	0.23	22385.504537	More than high school	never	moderate	2011-2012	5	2011-2012	3387	3659	2011-2012	32.15	192.22	1524.5	3131	2.6895	39.047	2.9825	729	5.955	42.45	10	1963.5	525.5	24.955	20.09	2.285	188.2	89.15	19.4	5520	male	0.037
1005	1005	B	C	1005	1005	C	1005	3831	2011-2012	65991	3	91	26	Female	Non-Hispanic White	Living Alone	2.75	121363.708734	More than high school	now	mild	2011-2012	258	2011-2012	2848	3662	2011-2012	12.1	97.155	21	299	2.794	28.127	1.953	555.5	4.99	89.45	6.01	1559.5	344	22.355	11.565	1.1635	130.4	60.85	22.3	3840	female	101
1006	1006	D	C	1006	1006	C	1006	3832	2011-2012	65992	1	96	61	Female	Non-Hispanic Black	Married	5	12601.246533	More than high school	never	never	2011-2012	141	2011-2012	1549	3663	2011-2012	17.45	97.04	483.5	2098.5	1.542	31.55	1.755	388.5	3.81	26.3	10.455	677.5	261	14.62	12.065	1.02	154.15	0	27.9	4220	female	0.011
1007	1007	C	B	1007	1007	B	1007	3833	2011-2012	65993	1	92	65	Female	Non-Hispanic White	Divorced	2.17	152732.36321	More than high school	former	former	2011-2012	628	2011-2012	2233	3664	2011-2012	11.7	73.025	1	41.5	1.975	15.752	1.0615	288	1.675	13.75	8.48	426	208	10.685	6.845	0.789	104.1	0	34.9	11040	female	0.011
1008	1008	B	D	1008	1008	D	1008	3841	2011-2012	66001	1	99	62	Male	Non-Hispanic White	Married	5	99957.29004	More than high school	never	mild	2011-2012	3	2011-2012	2457	3671	2011-2012	40.05	102.465	388.5	1905.5	3.1615	27.24	2.7815	512.5	7.07	169.75	15.75	1435	458.5	25	16.035	1.9155	76	0	32.4	1060	male	0.011
1009	1009	D	B	1009	1009	C	1009	3843	2011-2012	66003	2	101	24	Male	Non-Hispanic Black	Living Alone	0.64	26556.735732	More than high school	never	former	2011-2012	0	2011-2012	3268	3673	2011-2012	13.5	199.945	78.5	1637	1.7295	26.357	2.303	337.5	9.805	124.85	9.71	725	240	16.12	20.72	1.159	137.8	0	26.9	3360	male	0.015
1010	1010	A	A	1010	1010	A	1010	3848	2011-2012	66008	1	91	43	Female	Non-Hispanic White	Living Alone	5	160454.355913	More than high school	now	heavy	2011-2012	446	2011-2012	1162	3678	2011-2012	10.6	41.975	121.5	796	1.3355	20.414	1.238	187.5	1.215	42.65	5.665	313.5	162.5	7.06	4.265	0.5905	61.85	0	31.3	160	female	39.4
1011	1011	D	C	1011	1011	C	1011	3850	2011-2012	66010	1	101	40	Female	Non-Hispanic White	Living Alone	1.17	28826.461363	More than high school	never	never	2011-2012	231	2011-2012	1926	3680	2011-2012	13.25	52.415	1531.5	3913.5	1.9995	33.9005	3.033	184.5	2.81	22.8	5.345	453	274	7.075	10.36	0.9785	141.5	0	18.1	19500	female	0.055
1012	1012	A	B	1012	1012	B	1012	3853	2011-2012	66013	2	90	23	Male	Other Hispanic	Married	0.25	35820.670014	High school	never	heavy	2011-2012	85	2011-2012	3071	3683	2011-2012	10.95	86.565	830.5	2426	1.543	45.9275	2.633	370	4.45	13.7	6.495	726	241	15.5	15.92	0.984	174.9	26.1	32.5	10800	male	1.95
1013	1013	D	D	1013	1013	D	1013	3855	2011-2012	66015	2	96	64	Male	Other Race	Married	3.06	8333.304577	More than high school	never	never	2011-2012	24	2011-2012	3106	3685	2011-2012	80.25	116.44	1028.5	4370	2.454	21.8935	2.7985	1435	2.58	240.95	17.78	1368	642	28.33	16.51	3.219	110.35	0	25.1	1200	male	0.023
1014	1014	C	C	1014	1014	C	1014	3861	2011-2012	66021	1	93	33	Male	Other Race	Married	5	25330.616054	More than high school	never	mild	2011-2012	169	2011-2012	2860	3691	2011-2012	17.65	91.995	4	2767	2.568	29.6385	2.322	376.5	4.445	96.5	12.845	1217.5	372.5	15.68	10.27	1.509	130.3	48.25	26.2	1600	male	0.011
1015	1015	D	C	1015	1015	C	1015	3869	2011-2012	66029	1	91	25	Male	Non-Hispanic White	Living Alone	2.17	112153.23206	More than high school	former	mild	2011-2012	48	2011-2012	2749	3699	2011-2012	19.6	114.045	109.5	1217.5	2.056	24.878	1.704	381.5	3.14	126.3	10.645	1357.5	323.5	12.125	10.165	1.387	111.9	7	22.9	1920	male	0.159
1016	1016	A	A	1016	1016	A	1016	3872	2011-2012	66032	2	90	36	Male	Other Hispanic	Living Alone	3.45	32055.135325	More than high school	never	moderate	2011-2012	1	2011-2012	959	3702	2011-2012	6	53.385	12.5	270.5	1.2715	15.829	1.756	234.5	3.025	100.55	7.875	560	239	7.625	5.965	0.75	73.6	9.65	29	160	male	0.043
1017	1017	D	B	1017	1017	B	1017	3876	2011-2012	66036	1	94	70	Female	Non-Hispanic White	Married	3.97	64340.261278	More than high school	never	mild	2011-2012	302	2011-2012	1147	3706	2011-2012	17.7	50.135	13	1760.5	1.565	13.638	1.1185	258.5	1.475	28.45	5.9	531.5	265	7.99	6.38	1.1715	65.55	0	22.6	3120	female	0.011
1018	1018	C	B	1018	1018	B	1018	3880	2011-2012	66040	2	103	24	Female	Other Hispanic	Living Alone	1.98	41250.018596	More than high school	never	moderate	2011-2012	31	2011-2012	1519	3710	2011-2012	15.45	64.955	46.5	1840	1.214	19.639	1.541	203	3.465	19.15	6.91	753.5	228	10.9	6.745	0.9695	112.55	0	26.2	420	female	0.026
1019	1019	C	D	1019	1019	D	1019	3881	2011-2012	66041	2	96	58	Male	Other Race	Divorced	3.67	32498.709833	More than high school	never	mild	2011-2012	197	2011-2012	3750	3711	2011-2012	31.75	135.87	102.5	1269.5	3.5405	44.527	3.2705	936.5	11.115	66.2	12.065	1355	490.5	37.2	28.15	2.289	231.65	0	33.7	17760	male	0.011
1020	1020	B	A	1020	1020	A	1020	3889	2011-2012	66049	3	90	73	Male	Other Hispanic	Married	3.04	12789.649007	More than high school	never	heavy	2011-2012	177	2011-2012	1536	3719	2011-2012	9.25	54.89	656	1905	1.083	10.192	0.73	223.5	2.125	26.15	2.7	687	157.5	7.405	7.285	0.8415	47.55	0	32.5	3360	male	0.044
1021	1021	B	A	1021	1021	A	1021	3890	2011-2012	66050	2	100	80	Female	Non-Hispanic Black	Living Alone	0.78	10423.387676	More than high school	never	heavy	2011-2012	47	2011-2012	609	3720	2011-2012	11.9	17.485	46	373.5	1.1275	6.146	0.6935	119	2.775	116.15	1.65	811.5	200.5	5.22	7.615	0.557	50.15	0	28.1	2880	female	393
1022	1022	C	B	1022	1022	B	1022	3891	2011-2012	66051	2	101	40	Male	Non-Hispanic White	Married	0.73	30372.925419	More than high school	never	mild	2011-2012	62	2011-2012	2973	3721	2011-2012	26.35	195.32	20	32	1.261	48.7005	1.708	480	0.38	1.1	28.955	322.5	539.5	16.76	11.655	1.962	43.1	0	38.7	8400	male	0.011
1023	1023	C	A	1023	1023	A	1023	3893	2011-2012	66053	1	95	65	Female	Non-Hispanic White	Married	5	133041.068157	More than high school	never	mild	2011-2012	71	2011-2012	563	3723	2011-2012	12.6	8.47	2	846	0.67	7.7805	0.951	294.5	3.01	122.1	2.935	204	135.5	4.98	6.085	0.8925	62.8	0	31.6	3840	female	0.011
1024	1024	D	D	1024	1024	D	1024	3894	2011-2012	66054	1	97	33	Female	Non-Hispanic White	Married	5	100722.009256	More than high school	former	mild	2011-2012	485	2011-2012	2606	3724	2011-2012	10.45	68.39	8	265.5	3.7115	31.122	1.524	418	7.195	302.6	7.295	2152	466	15.495	12.785	1.1105	111.75	0	23.5	5040	female	0.011
1025	1025	D	B	1025	1025	C	1025	3896	2011-2012	66056	1	101	57	Female	Non-Hispanic Black	Divorced	5	22943.576186	More than high school	former	moderate	2011-2012	7	2011-2012	1346	3726	2011-2012	18.35	71.945	955.5	6577	1.1865	12.2615	1.275	418.5	1.775	153.6	8.945	829.5	204.5	8.635	4.87	0.963	36.2	0	21.5	3600	female	0.037
1026	1026	C	C	1026	1026	C	1026	3899	2011-2012	66059	3	91	60	Male	Other Hispanic	Living Alone	4.47	11234.197915	More than high school	former	mild	2011-2012	212	2011-2012	3017	3729	2011-2012	22.8	106.305	375.5	2170.5	2.16	29.2	1.897	503	2.13	63.05	8.755	1099	457	21.595	13.875	1.714	192.8	22.6	29.2	6960	male	0.015
1027	1027	A	A	1027	1027	A	1027	3911	2011-2012	66071	1	90	65	Female	Non-Hispanic Black	Married	3.85	13289.857171	More than high school	former	mild	2011-2012	67	2011-2012	1114	3740	2011-2012	5.2	59.16	47.5	3024	1.075	6.126	0.8	102.5	3.265	18.7	3.96	617	118	4.34	5.14	0.4295	42.4	0	34.6	120	female	0.027
1028	1028	D	D	1028	1028	D	1028	3917	2011-2012	66077	2	94	63	Male	Non-Hispanic White	Married	5	22519.946154	More than high school	former	mild	2011-2012	265	2011-2012	2458	3744	2011-2012	39.25	70.925	31	505	2.772	30.08	3.15	801	8.83	99.45	11.21	1387	658	25.105	21.415	2.823	171.05	43.6	23.7	1440	male	0.011
1029	1029	C	D	1029	1029	D	1029	3924	2011-2012	66084	2	91	76	Female	Non-Hispanic White	Divorced	3.13	80916.420945	More than high school	former	mild	2011-2012	85	2011-2012	2522	3750	2011-2012	20.1	97.12	52.5	735.5	2.535	21.2005	1.889	481	4.355	137.3	8.915	1218.5	360	18.48	11.69	1.5115	78	12.8	23.5	240	female	0.011
1030	1030	C	D	1030	1030	D	1030	3932	2011-2012	66092	1	92	68	Female	Other Race	Married	3.64	17909.086027	More than high school	never	moderate	2011-2012	316	2011-2012	1854	3757	2011-2012	17.1	76.345	438.5	1856	2.353	28.221	2.287	460	3.32	195.25	15.07	548.5	396.5	13.105	11.83	2.02	111.25	2.45	26.3	2280	female	0.124
1031	1031	C	B	1031	1031	B	1031	3934	2011-2012	66094	2	101	25	Male	Other Race	Living Alone	2.8	15564.966804	More than high school	now	mild	2011-2012	27	2011-2012	1637	3759	2011-2012	15	65.7	1226.5	3575	1.2225	25.035	2.6135	254.5	3.45	89.15	5.36	443	257	11.985	17.8	0.8985	159.6	0	20.8	1960	male	7.32
1032	1032	C	D	1032	1032	D	1032	3935	2011-2012	66095	1	90	72	Female	Non-Hispanic White	Married	3.3	67563.498341	More than high school	never	former	2011-2012	53	2011-2012	1187	3760	2011-2012	16.1	45.39	148	5234.5	2.5575	21.298	1.9435	455.5	4.44	143.55	9.79	1308	298	14.05	9	1.2365	91.85	0	42.2	3120	female	0.011
1033	1033	A	D	1033	1033	C	1033	3936	2011-2012	66096	1	103	26	Female	Other Race	Living Alone	0.03	35828.732314	More than high school	now	moderate	2011-2012	102	2011-2012	2161	3761	2011-2012	16.9	63.67	18.5	300	2.718	32.119	3.447	559.5	9.63	48.7	7.415	1200	325	23.83	7.97	1.1605	103.3	8.15	28.8	480	female	0.794
1034	1034	C	B	1034	1034	B	1034	3941	2011-2012	66101	2	98	20	Female	Non-Hispanic White	Living Alone	0.23	67007.111083	More than high school	never	former	2011-2012	159	2011-2012	1210	3766	2011-2012	17.55	73.84	8	254	1.397	11.687	1.2055	275.5	2.045	17.25	5.08	1410.5	198	13.7	10.32	0.723	69.1	0	25	800	female	0.011
1035	1035	B	B	1035	1035	B	1035	3943	2011-2012	66103	1	100	25	Male	Non-Hispanic White	Living Alone	1.31	103801.228657	More than high school	never	mild	2011-2012	157	2011-2012	2709	3768	2011-2012	9.85	65.595	516	1449	0.982	38.433	2.771	353.5	3.84	87.85	5.41	395	207	13.73	10.18	0.8875	131.95	0	37.2	760	male	0.011
1036	1036	D	C	1036	1036	C	1036	3948	2011-2012	66108	1	92	53	Male	Other Race	Married	0.76	20296.097622	Less than high school	never	moderate	2011-2012	87	2011-2012	2307	3773	2011-2012	14.5	31.42	852.5	2741.5	1.251	47.019	2.6195	573	8.74	119.5	5.1	565	311.5	13.49	6.23	1.218	221.95	21.05	24.1	1080	male	0.017
1037	1037	B	C	1037	1037	C	1037	3949	2011-2012	66109	1	98	32	Male	Non-Hispanic White	Living Alone	0.81	17154.493542	High school	never	heavy	2011-2012	43	2011-2012	1592	3774	2011-2012	23.8	79.07	4006	7844	3.519	45.95	4.259	491.5	13.225	6.85	7.41	846	403	29.96	12.44	1.3495	76.6	11.15	37.7	10880	male	0.096
1038	1038	C	C	1038	1038	C	1038	3950	2011-2012	66110	1	99	63	Male	Non-Hispanic White	Married	5	104500.803223	More than high school	former	mild	2011-2012	8	2011-2012	2197	3775	2011-2012	23.95	150.485	57	771.5	2.2985	26.4335	1.43	355.5	6.52	19.7	17.915	1339	427.5	18.72	20.245	2.119	150.55	5.6	29.3	2400	male	0.034
1039	1039	D	B	1039	1039	B	1039	3951	2011-2012	66111	1	97	26	Female	Non-Hispanic Black	Living Alone	5	25091.046888	More than high school	never	moderate	2011-2012	29	2011-2012	1783	3776	2011-2012	14.45	84.59	56.5	353	1.785	23.9795	1.5785	421	3.02	69.35	4.79	807.5	232.5	15.065	10.005	0.9735	160.3	0	24.2	5760	female	0.011
1040	1040	B	D	1040	1040	C	1040	3955	2011-2012	66115	1	91	59	Female	Non-Hispanic White	Married	3.51	202246.928022	More than high school	former	moderate	2011-2012	176	2011-2012	2176	3779	2011-2012	25.45	90.225	11.5	347	2.292	24.878	1.664	461.5	3.595	58.5	14.28	1277	475	19.985	11.45	2.407	109.25	27.3	21.5	240	female	0.011
1041	1041	D	C	1041	1041	C	1041	3961	2011-2012	66121	2	91	47	Male	Non-Hispanic White	Living Alone	5	146233.940601	More than high school	never	mild	2011-2012	6	2011-2012	2336	3785	2011-2012	26.25	73.52	32	5957.5	1.5415	23.7685	2.5505	461	4.36	93.45	9.52	776	439.5	13.89	8.87	1.394	173.05	5.6	26.6	3360	male	0.011
1042	1042	A	A	1042	1042	A	1042	3963	2011-2012	66123	2	95	29	Female	Non-Hispanic White	Living Alone	0.79	36394.049804	More than high school	now	former	2011-2012	230	2011-2012	1701	3787	2011-2012	5.6	45.93	43.5	254	0.607	12.5295	0.557	215.5	0.89	4.1	3.885	157	97	6.79	3.38	0.495	58.6	0	45.9	2580	female	267
1043	1043	A	A	1043	1043	A	1043	3965	2011-2012	66125	1	102	46	Female	Other Hispanic	Married	4.59	38309.127338	More than high school	never	heavy	2011-2012	267	2011-2012	2799	3789	2011-2012	19.65	76.16	174.5	624	1.3855	13.146	1.7255	243	2.18	97.6	7.485	690	257	9.715	6.59	1.055	83.3	0	42.1	180	female	0.011
1044	1044	D	B	1044	1044	B	1044	3966	2011-2012	66126	2	101	67	Female	Non-Hispanic Black	Married	4.08	13320.887973	More than high school	never	former	2011-2012	29	2011-2012	1399	3790	2011-2012	13.25	76.945	235.5	343	1.1105	16.487	1.57	204.5	5.45	68.45	7.29	379	241	7.585	5.77	1.0065	79.05	0	23.3	2160	female	0.011
1045	1045	A	D	1045	1045	C	1045	3967	2011-2012	66127	2	97	61	Female	Non-Hispanic Black	Divorced	2.65	11982.125462	More than high school	never	heavy	2011-2012	5	2011-2012	2845	3791	2011-2012	32.5	143.1	342	1169	2.577	43.0875	4.1865	503.5	6.635	28.85	12.53	788.5	506.5	23.84	12.68	2.203	142.2	0	32	480	female	0.036
1046	1046	B	A	1046	1046	A	1046	3971	2011-2012	66131	1	101	36	Female	Non-Hispanic White	Married	0.97	78018.093799	More than high school	now	former	2011-2012	238	2011-2012	1724	3795	2011-2012	7	31.43	0	93.5	1.2785	13.5205	0.955	196.5	1.04	110.75	2.335	584.5	164.5	8.46	4.365	0.5245	67.2	0	25.1	30720	female	233
1047	1047	A	C	1047	1047	B	1047	3975	2011-2012	66135	2	99	24	Male	Non-Hispanic Black	Living Alone	0.65	12561.234288	More than high school	now	mild	2011-2012	3	2011-2012	2947	3799	2011-2012	22.55	121.66	21	439.5	3.2625	40.358	5.3695	523	11.095	86.45	5.825	1813	303	20.62	17.985	1.1165	114.1	9.35	28.8	400	male	218
1048	1048	D	C	1048	1048	D	1048	3976	2011-2012	66136	3	90	27	Male	Non-Hispanic White	Married	3.64	98479.173389	More than high school	never	never	2011-2012	2	2011-2012	2339	3800	2011-2012	30.9	96.6	1450.5	4193	1.982	21.0035	1.93	648	3.96	120.45	17.12	1082	530.5	25.285	14.595	3.0125	81.35	0	22.8	19680	male	0.025
1049	1049	C	A	1049	1049	A	1049	3977	2011-2012	66137	1	90	20	Male	Other Race	Living Alone	5	13397.909622	More than high school	never	moderate	2011-2012	0	2011-2012	1585	3801	2011-2012	14.45	61.825	99	1820	1.248	20.1375	1.5825	290.5	2.47	60.9	6.225	711.5	246.5	8.675	6.52	1.017	102.45	0	25.6	7200	male	0.453
1050	1050	B	B	1050	1050	B	1050	3979	2011-2012	66139	1	102	47	Male	Non-Hispanic Black	Living Alone	1.8	25887.074025	More than high school	now	heavy	2011-2012	0	2011-2012	2965	3803	2011-2012	10.3	85.68	18.5	199	2.21	30.684	2.263	367	3.4	50.3	6.015	1181	339	12.375	8.56	0.864	111.85	93.6	22.1	2400	male	243
1051	1051	D	B	1051	1051	B	1051	3981	2011-2012	66141	1	98	71	Male	Non-Hispanic White	Married	4.96	71835.969778	More than high school	never	mild	2011-2012	106	2011-2012	1686	3805	2011-2012	17	56.345	365.5	1698.5	1.842	21.178	2.1655	456.5	5.615	172.8	5.885	723.5	248.5	15.415	15.17	0.966	80.45	7.8	22.1	1120	male	0.011
1052	1052	A	B	1052	1052	B	1052	3982	2011-2012	66142	2	101	21	Male	Non-Hispanic Black	Living Alone	0.46	27454.884133	More than high school	never	heavy	2011-2012	155	2011-2012	3480	3806	2011-2012	13	73.555	0	256.5	2.164	33.032	1.8565	475.5	7.725	28.1	6.87	1436.5	223.5	18.24	17.825	0.7895	91.65	0	39	560	male	0.081
1053	1053	C	A	1053	1053	A	1053	3993	2011-2012	66153	1	101	78	Male	Non-Hispanic White	Living Alone	1.11	16064.120023	More than high school	former	never	2011-2012	142	2011-2012	1289	3817	2011-2012	23.15	53.515	16	171.5	1.4435	10.7315	1.3445	184.5	2.68	22.1	8.24	795.5	279	9.39	8.79	1.0195	48.55	0	28	3240	male	0.251
1054	1054	D	A	1054	1054	A	1054	3994	2011-2012	66154	1	101	74	Male	Non-Hispanic White	Living Alone	1.16	74840.450144	High school	former	former	2011-2012	10	2011-2012	1832	3818	2011-2012	4.45	80.71	1	106	1.326	25.079	1.799	182.5	2.535	24.3	5.06	592	190	8.07	6.785	0.69	102.6	0	27.8	7520	male	0.011
1055	1055	D	D	1055	1055	D	1055	3997	2011-2012	66157	1	95	80	Male	Non-Hispanic White	Married	2.72	50542.386793	More than high school	former	mild	2011-2012	201	2011-2012	2213	3821	2011-2012	31.25	80.115	2019	5328.5	3.1655	36.191	3.292	586	7.18	198.95	7.935	1357	442.5	23.43	22.69	1.8265	151.7	7	23.4	980	male	0.011
1056	1056	A	D	1056	1056	C	1056	4005	2011-2012	66165	1	98	24	Male	Non-Hispanic White	Married	1.05	28699.104328	More than high school	now	former	2011-2012	0	2011-2012	3520	3829	2011-2012	22.45	154.06	42.5	1106.5	3.027	35.4205	2.302	575.5	7.06	70.25	11.91	1749.5	420.5	21.24	17.23	1.472	159.25	0	37.9	3600	male	154
1057	1057	A	D	1057	1057	C	1057	4007	2011-2012	66167	1	95	23	Female	Other Race	Married	0.73	12264.683949	More than high school	never	mild	2011-2012	68	2011-2012	2526	3831	2011-2012	16.65	83.22	5	971	2.1335	25.3805	1.3315	452.5	4.35	13.45	11.435	850.5	338.5	20.155	13.39	1.673	142.1	21.8	25	240	female	0.011
1058	1058	C	D	1058	1058	D	1058	4009	2011-2012	66169	2	94	63	Male	Non-Hispanic White	Married	5	106646.104223	More than high school	former	moderate	2011-2012	491	2011-2012	2739	3833	2011-2012	25.3	80.305	49	1179.5	3.092	33.735	2.912	480	5.445	121.55	8.285	1006	463.5	18.15	15.18	1.571	165	39.05	27.7	1160	male	0.037
1059	1059	C	D	1059	1059	D	1059	4012	2011-2012	66172	1	98	20	Female	Non-Hispanic White	Living Alone	0.73	54437.113731	More than high school	never	never	2011-2012	1	2011-2012	2119	3835	2011-2012	21.55	87.305	111.5	1040.5	2.1855	24.9285	1.956	455.5	4.78	85.25	13.3	1181.5	270	17.69	12.995	1.1975	130.85	0	35.4	7600	female	0.016
1060	1060	D	C	1060	1060	D	1060	4017	2011-2012	66177	1	98	44	Male	Non-Hispanic Black	Living Alone	1.57	23102.216297	High school	never	former	2011-2012	14	2011-2012	3962	3840	2011-2012	37.6	83.335	2756	7385	2.0365	40.9415	2.157	477	5.87	46.65	11.74	1035.5	616.5	19.875	11.765	1.976	305.2	0	26.4	1440	male	0.011
1061	1061	A	A	1061	1061	A	1061	4018	2011-2012	66178	2	96	62	Male	Non-Hispanic Black	Married	3.06	10827.833191	More than high school	never	mild	2011-2012	129	2011-2012	2593	3841	2011-2012	11.55	78.785	318	2827	1.1575	22.0865	1.3395	263	6.9	74.4	12.43	395	210	12.63	5.64	0.8975	89	0	38	400	male	1.56
1062	1062	C	A	1062	1062	A	1062	4019	2011-2012	66179	1	92	23	Female	Other Race	Living Alone	0.33	17660.28577	More than high school	never	heavy	2011-2012	0	2011-2012	93	3842	2011-2012	3.05	12.295	720	1921.5	0.3555	8.4555	0.6115	96	1.47	3.85	1.48	144	75.5	3.52	3.88	0.5615	41.4	5.35	17.8	1440	female	89.4
1063	1063	C	A	1063	1063	A	1063	4024	2011-2012	66184	1	100	24	Male	Non-Hispanic Black	Living Alone	5	25402.018879	More than high school	never	moderate	2011-2012	225	2011-2012	1133	3847	2011-2012	7.8	50.77	108.5	278	1.096	15.5545	1.1595	181.5	4.105	31.15	2.245	667.5	174.5	8.815	10.615	0.7935	71.25	14	25	9120	male	31.3
1064	1064	A	A	1064	1064	A	1064	4027	2011-2012	66187	1	98	24	Male	Non-Hispanic White	Living Alone	1.07	28699.104328	More than high school	now	heavy	2011-2012	412	2011-2012	4669	3850	2011-2012	4.15	45.25	3.5	178.5	1.189	13.094	1.1625	131.5	2.685	20.1	4.4	485.5	111.5	6.57	8.185	0.596	64.3	139.3	28.4	10560	male	27.6
1065	1065	C	A	1065	1065	A	1065	4032	2011-2012	66192	1	94	80	Male	Non-Hispanic White	Married	3.8	35446.092694	More than high school	former	mild	2011-2012	332	2011-2012	1631	3855	2011-2012	12.3	68.175	9.5	470.5	2.547	19.4425	1.776	298	6.575	17.4	6.38	682	243	14.32	11.91	1.0065	121.55	7.8	26.5	1080	male	0.011
1066	1066	D	B	1066	1066	B	1066	4034	2011-2012	66194	1	97	63	Female	Non-Hispanic White	Married	5	155051.140087	More than high school	former	mild	2011-2012	3	2011-2012	1303	3857	2011-2012	20.6	71.085	654.5	4179	1.2435	10.787	1.3975	282.5	3.185	122.85	6.865	703.5	223	8.44	6.865	1.0605	67.3	3.9	27.4	5880	female	0.026
1067	1067	B	C	1067	1067	C	1067	4037	2011-2012	66197	2	93	60	Female	Other Hispanic	Married	1.32	10975.825598	Less than high school	never	never	2011-2012	21	2011-2012	1503	3860	2011-2012	16.4	32.965	1015.5	13032	1.609	28.7205	2.3985	443	4.2	51.3	3.975	652	282.5	12.735	7.475	1.221	115.05	0	35.1	300	female	0.011
1068	1068	A	A	1068	1068	A	1068	4044	2011-2012	66204	1	100	33	Female	Non-Hispanic Black	Married	3.47	37031.002154	More than high school	never	mild	2011-2012	71	2011-2012	1742	3867	2011-2012	10.3	80.395	35	325	1.0675	16.966	1.2895	218	3.73	23.95	4.72	630	153.5	11.06	9.45	0.73	83.4	0	45	240	female	0.011
1069	1069	B	B	1069	1069	B	1069	4046	2011-2012	66206	1	100	62	Male	Non-Hispanic Black	Married	2.88	8036.257566	More than high school	never	mild	2011-2012	0	2011-2012	1675	3869	2011-2012	13.7	44.37	169.5	12184	0.9595	23.5265	2.0205	485.5	1.11	36.2	9.985	484.5	345	11.61	8.145	1.3025	87.7	0	30.1	6240	male	0.135
1070	1070	B	A	1070	1070	A	1070	4048	2011-2012	66208	1	98	53	Male	Non-Hispanic White	Married	2.62	38183.099815	High school	now	mild	2011-2012	464	2011-2012	2767	3871	2011-2012	10.75	56.7	1.5	4193.5	1.505	14.953	1.5945	215	1.925	30	5.295	490.5	212	15.575	7.87	0.8595	56.95	0	27.3	9600	male	410
1071	1071	C	A	1071	1071	A	1071	4050	2011-2012	66210	3	90	63	Female	Non-Hispanic Black	Married	0.78	10210.592308	High school	never	former	2011-2012	0	2011-2012	730	3873	2011-2012	11.1	37.6	49	13096	0.76	11.5765	0.9725	83	3.155	25.85	3.54	583.5	169	6.855	5.505	0.769	88.15	0	37.8	2040	female	0.011
1072	1072	D	D	1072	1072	D	1072	4062	2011-2012	66222	2	99	47	Male	Non-Hispanic Black	Married	1.63	17320.281883	High school	never	heavy	2011-2012	136	2011-2012	2544	3885	2011-2012	22.6	96.195	49.5	5940.5	2.562	53.3295	4.416	399	7.27	250.75	13.36	986	444.5	16.77	18.375	2.4535	221.6	0	21.8	3360	male	0.033
1073	1073	D	C	1073	1073	C	1073	4068	2011-2012	66228	1	102	28	Male	Non-Hispanic White	Living Alone	4.41	120921.742093	More than high school	former	mild	2011-2012	333	2011-2012	2160	3890	2011-2012	25.6	138.725	51	279.5	2.496	24.872	1.5755	741.5	2.775	126.85	12.265	1289.5	474.5	19.905	13.965	2.2335	171.55	23.25	22.2	1500	male	0.039
1074	1074	D	B	1074	1074	B	1074	4069	2011-2012	66229	1	99	71	Male	Non-Hispanic White	Married	5	53628.722404	More than high school	former	mild	2011-2012	4	2011-2012	2917	3891	2011-2012	15.7	63.31	46	643.5	2.0215	33.4915	1.9925	535.5	2.895	88.7	11.77	815	252	17.295	8.7	1.0435	148	5.6	27.1	1160	male	0.028
1075	1075	B	A	1075	1075	A	1075	4070	2011-2012	66230	2	91	64	Female	Other Hispanic	Living Alone	1.85	14509.761798	More than high school	never	never	2011-2012	303	2011-2012	856	3892	2011-2012	11.15	16.37	117.5	166	1.3625	8.678	0.8875	157	1.32	32.25	1.51	535.5	197	5.37	5.25	0.5675	51.4	0	24.7	6720	female	0.561
1076	1076	C	D	1076	1076	D	1076	4074	2011-2012	66234	1	92	26	Male	Non-Hispanic White	Married	1.62	111983.725775	More than high school	never	mild	2011-2012	29	2011-2012	2345	3896	2011-2012	24.4	92.42	31	630	4.188	26.7925	2.6855	601.5	9.61	37.95	7.665	2324.5	474	19.08	19.23	1.9745	127.05	0	31.1	5520	male	0.011
1077	1077	C	B	1077	1077	B	1077	4075	2011-2012	66235	1	91	33	Female	Other Race	Married	0.89	18308.053591	More than high school	former	mild	2011-2012	72	2011-2012	2295	3897	2011-2012	11.35	40.295	493.5	3615	1.4815	24.4315	2.0425	277.5	8.495	38.9	6.81	421.5	236	13.25	6.455	0.8455	95	15.15	22.8	540	female	0.024
1078	1078	C	B	1078	1078	B	1078	4078	2011-2012	66238	2	100	61	Female	Non-Hispanic Black	Living Alone	2.39	8538.749518	High school	never	mild	2011-2012	101	2011-2012	1308	3900	2011-2012	13.45	59.01	25.5	73.5	1.559	18.0385	1.369	268	1.92	8.85	2.28	572	256	11.03	7.765	1.131	84.85	0	34.4	4920	female	0.011
1079	1079	C	B	1079	1079	B	1079	4079	2011-2012	66239	3	91	80	Male	Other Race	Living Alone	5	15876.477147	More than high school	former	mild	2011-2012	322	2011-2012	1968	3901	2011-2012	14.85	60.675	77	2800.5	1.6955	25.217	2.234	393.5	3.9	55.05	8.64	523.5	281	16.235	11.555	2.2905	118.95	0	22.3	360	male	0.015
1080	1080	D	C	1080	1080	C	1080	4080	2011-2012	66240	1	92	47	Male	Other Race	Living Alone	3.69	18423.321012	More than high school	never	mild	2011-2012	3	2011-2012	2616	3902	2011-2012	16.9	89.3	258.5	1778.5	3.0615	20.2535	2.1505	384	8.26	136.8	6.945	1838.5	348.5	14.355	14.715	1.5205	130.95	0	25.8	2640	male	0.011
1081	1081	A	C	1081	1081	C	1081	4081	2011-2012	66241	2	90	50	Female	Other Hispanic	Living Alone	1.19	19145.40337	More than high school	never	moderate	2011-2012	151	2011-2012	1682	3903	2011-2012	26.2	61.94	50.5	926.5	1.6155	17.665	1.5045	485.5	1.985	151.95	8.545	1179.5	271	12.8	8.255	1.2125	99.5	0	29.6	4800	female	0.176
1082	1082	C	D	1082	1082	D	1082	4087	2011-2012	66247	2	98	70	Male	Non-Hispanic Black	Living Alone	0.75	10431.854777	High school	former	mild	2011-2012	101	2011-2012	1700	3909	2011-2012	21.15	67.93	7	10279.5	2.0735	30.611	1.778	527.5	2.525	153.25	8.835	957.5	413	26.195	10.745	1.6035	143.15	0	32	2640	male	0.023
1083	1083	D	B	1083	1083	B	1083	4089	2011-2012	66249	2	96	27	Female	Other Race	Living Alone	2.39	20649.846581	More than high school	never	mild	2011-2012	142	2011-2012	1777	3910	2011-2012	6.7	90.295	402.5	1078	1.355	26.155	1.574	153	5.225	10.45	4.76	342	176	8.54	8.815	0.681	131.05	0.85	19.1	1440	female	0.026
1084	1084	D	D	1084	1084	D	1084	4093	2011-2012	66253	1	101	38	Female	Non-Hispanic White	Married	2.6	80709.488833	More than high school	former	mild	2011-2012	157	2011-2012	3073	3914	2011-2012	16.4	109.785	10	582	4.0255	35.938	1.9925	767	39.84	26.9	7.99	1108.5	264.5	23.1	15.6	7.374	178.4	0	28.4	6320	female	0.023
1085	1085	C	B	1085	1085	B	1085	4094	2011-2012	66254	2	93	64	Female	Other Hispanic	Living Alone	2.31	10662.230581	High school	never	mild	2011-2012	14	2011-2012	1729	3915	2011-2012	18.4	83.8	536.5	753	1.461	17.7635	1.713	430	5.86	28.1	5.895	690.5	254.5	10.805	6.725	0.949	117.45	0	30.3	1680	female	0.011
1086	1086	C	D	1086	1086	D	1086	4096	2011-2012	66256	3	92	49	Female	Other Race	Living Alone	2.01	31909.585756	More than high school	never	heavy	2011-2012	0	2011-2012	1310	3917	2011-2012	31.7	59.79	52	2506.5	1.715	15.1305	1.4165	392.5	3.165	148.75	9.22	849	350	49.73	13.85	1.6735	78.1	0	35.3	2880	female	0.011
1087	1087	D	B	1087	1087	B	1087	4099	2011-2012	66259	1	92	45	Male	Other Race	Married	2.3	17358.625105	More than high school	former	moderate	2011-2012	110	2011-2012	1732	3920	2011-2012	18.15	75.25	64	1985	1.5055	22.013	1.8195	383	4.105	70.65	8.84	635.5	266	12.465	10.915	1.2275	124.1	5.6	23.2	2960	male	0.053
1088	1088	B	B	1088	1088	B	1088	4101	2011-2012	66261	2	91	52	Male	Non-Hispanic White	Living Alone	0.9	169896.236244	More than high school	now	former	2011-2012	284	2011-2012	2169	3922	2011-2012	10.7	63.825	42.5	2784.5	2.5675	28.1605	1.6235	502	4.07	21.75	5.095	1259	239.5	15.97	12.015	0.831	161.85	0	28.3	10320	male	164
1089	1089	D	D	1089	1089	D	1089	4103	2011-2012	66263	2	92	65	Male	Non-Hispanic White	Living Alone	5	106753.633419	More than high school	never	former	2011-2012	10	2011-2012	2202	3923	2011-2012	35	90.4	235.5	2028	4.067	44.259	3.757	1000	10.07	231.5	16.24	837	365	38.915	13.525	1.645	120.55	0	19.5	1520	male	0.022
1090	1090	D	C	1090	1090	C	1090	4104	2011-2012	66264	3	92	64	Female	Other Race	Married	1.26	17178.789759	Less than high school	never	former	2011-2012	21	2011-2012	1090	3924	2011-2012	18.8	29.37	7055.5	15455	1.8325	15.874	1.792	340	3.325	45.75	4.735	990	267	14.065	9.395	0.933	78.6	0	26.7	1720	female	0.011
1091	1091	B	C	1091	1091	C	1091	4106	2011-2012	66266	1	95	28	Female	Non-Hispanic Black	Married	2.3	28677.21758	More than high school	never	mild	2011-2012	294	2011-2012	1806	3926	2011-2012	10.25	79.955	246	1064	2.5145	20.698	1.9705	269.5	5.955	121.1	14.51	1274	250.5	9.65	12.29	0.8445	79.45	0	31.6	440	female	0.021
1092	1092	C	A	1092	1092	A	1092	4116	2011-2012	66276	1	94	47	Female	Non-Hispanic White	Married	0.79	26621.513872	More than high school	former	moderate	2011-2012	428	2011-2012	852	3936	2011-2012	8.5	42.325	7.5	493	1.8785	10.14	1.3155	164.5	2.28	51.2	4.18	802.5	213.5	4.295	4.8	0.7025	37.7	0	26.4	840	female	0.023
1093	1093	B	D	1093	1093	D	1093	4118	2011-2012	66278	3	90	36	Female	Other Hispanic	Living Alone	1.48	25779.409691	Less than high school	never	never	2011-2012	226	2011-2012	1711	3938	2011-2012	24.35	43.82	56.5	893	2.3595	20.285	2.0155	483.5	4.955	122.35	5.42	1316	341	17.895	12.78	1.364	97.45	0	36.9	2880	female	0.048
1094	1094	B	B	1094	1094	B	1094	4121	2011-2012	66281	1	101	51	Female	Non-Hispanic White	Married	2.31	174522.064022	High school	now	mild	2011-2012	237	2011-2012	2713	3941	2011-2012	18	91.61	320	948.5	1.977	18.221	1.156	304.5	3.535	18.15	9.145	795.5	286.5	17.895	9.93	1.1685	53.5	0	25	8000	female	262
1095	1095	D	B	1095	1095	B	1095	4127	2011-2012	66287	1	90	47	Male	Other Race	Married	5	16429.080873	More than high school	former	mild	2011-2012	232	2011-2012	2383	3947	2011-2012	17.05	81.75	722	1883.5	1.624	25.376	1.6695	522	4.08	38.45	8.175	941.5	307	14.66	10.155	1.1515	140.35	0	24.7	600	male	0.027
1096	1096	A	B	1096	1096	A	1096	4129	2011-2012	66289	2	94	41	Male	Non-Hispanic White	Living Alone	3.21	118219.690774	More than high school	former	former	2011-2012	45	2011-2012	1193	3949	2011-2012	12.3	71.24	64.5	467.5	1.4475	18.6215	1.6085	200	2.7	176.5	7.315	1371	282.5	11.155	10.32	1.2195	76.7	0	34.5	8280	male	49.8
1097	1097	C	D	1097	1097	D	1097	4131	2011-2012	66291	1	99	33	Female	Non-Hispanic Black	Living Alone	4.59	26363.744856	More than high school	never	moderate	2011-2012	18	2011-2012	3429	3951	2011-2012	19.85	165.78	53.5	397.5	2.3495	35.806	3.716	400	5.055	88.45	25.495	1041	344.5	14.31	13.285	2.0225	105.35	11.15	38.3	2400	female	0.011
1098	1098	C	D	1098	1098	D	1098	4133	2011-2012	66293	1	97	33	Male	Non-Hispanic White	Living Alone	3.76	125265.093735	More than high school	former	mild	2011-2012	386	2011-2012	3510	3953	2011-2012	70.2	93.91	3829.5	16312.5	3.833	25.864	4.9005	1168	6.185	294.95	40.41	1243	1029.5	27.85	20.715	3.884	108.35	0	21.6	17280	male	16.6
1099	1099	D	B	1099	1099	B	1099	4139	2011-2012	66299	1	103	22	Female	Other Race	Living Alone	0.82	11862.956868	More than high school	never	never	2011-2012	48	2011-2012	3067	3959	2011-2012	6.9	79.555	1149	3095.5	1.0135	20.3875	1.894	161	5.46	107.6	8.105	370	184.5	10.67	17.37	0.803	119.55	0	25.9	2880	female	0.011
1100	1100	A	C	1100	1100	C	1100	4140	2011-2012	66300	2	101	35	Female	Non-Hispanic White	Living Alone	0.59	29287.813784	More than high school	former	moderate	2011-2012	392	2011-2012	3269	3960	2011-2012	12.7	111.065	115.5	648.5	2.3285	24.0385	1.5325	312	8.555	52.65	9.15	1259.5	317.5	10.035	11.45	1.196	144.8	0	35.4	6240	female	0.365
1101	1101	B	D	1101	1101	D	1101	4143	2011-2012	66303	2	101	24	Female	Non-Hispanic Black	Living Alone	2.43	28103.729242	More than high school	now	heavy	2011-2012	24	2011-2012	3969	3963	2011-2012	21.55	165.55	45	817	1.996	38.3275	2.2755	532.5	4.985	134.6	13.03	904.5	363.5	24.985	18.05	1.537	153.75	0	24.7	1500	female	175
1102	1102	A	D	1102	1102	D	1102	4144	2011-2012	66304	1	91	30	Male	Non-Hispanic White	Living Alone	5	120356.919439	More than high school	never	heavy	2011-2012	340	2011-2012	3511	3964	2011-2012	19.9	126.695	16.5	515.5	4.1895	65.687	6.286	700	13.03	142.75	14.535	1348.5	603	26.76	19.32	2.015	145.7	81.25	29.6	540	male	0.363
1103	1103	D	D	1103	1103	D	1103	4147	2011-2012	66307	2	102	44	Male	Non-Hispanic Black	Married	5	28114.898546	More than high school	never	mild	2011-2012	297	2011-2012	4735	3967	2011-2012	22.3	167.11	1088.5	3143	3.428	47.651	3.0835	565	11.135	200.95	17.495	1564	472.5	22.42	16.045	1.6595	195.55	0	26.4	14400	male	0.033
1104	1104	D	A	1104	1104	A	1104	4151	2011-2012	66311	2	103	39	Male	Other Race	Married	5	14953.425412	More than high school	former	mild	2011-2012	154	2011-2012	1073	3971	2011-2012	7.15	43.775	924	2793.5	1.1055	29.153	2.387	259	4.815	23.9	4.285	269	204	8.525	9.175	0.698	125.25	0	23	480	male	0.037
1105	1105	D	D	1105	1105	D	1105	4157	2011-2012	66317	1	91	43	Male	Non-Hispanic White	Married	2.77	126594.17356	More than high school	never	heavy	2011-2012	0	2011-2012	2413	3976	2011-2012	16.75	129.77	2809	7157.5	2.275	38.4045	3.1295	518	7.75	114.6	13.815	1538.5	380.5	15.015	14.015	1.3145	151.25	27.95	26.3	2880	male	0.011
1106	1106	C	B	1106	1106	B	1106	4160	2011-2012	66320	2	90	21	Male	Non-Hispanic Black	Living Alone	0.96	14452.61667	High school	never	moderate	2011-2012	0	2011-2012	2669	3978	2011-2012	17.9	67.245	0	227.5	2.053	32.4905	2.097	468.5	6.205	35.3	4.505	1123	264.5	21.245	8.855	1.1475	146.15	0	26.7	5280	male	0.387
1107	1107	B	D	1107	1107	D	1107	4161	2011-2012	66321	1	103	71	Female	Non-Hispanic White	Divorced	2.51	58632.718368	More than high school	never	mild	2011-2012	0	2011-2012	1562	3979	2011-2012	25.85	75.385	89.5	1431.5	2.67	31.2465	2.257	583.5	4.365	46.7	8.355	1147.5	410	15.66	16.57	1.9365	190.5	7.55	31.5	360	female	0.011
1108	1108	C	C	1108	1108	C	1108	4165	2011-2012	66325	1	96	24	Female	Non-Hispanic Black	Married	2.95	19670.682386	More than high school	never	moderate	2011-2012	132	2011-2012	2521	3982	2011-2012	12.4	73.24	1	471.5	2.201	19.4365	1.252	229.5	3.34	45.25	6.655	822	284	13.085	11.665	1.4575	95.05	0	18.1	4800	female	0.287
1109	1109	B	A	1109	1109	A	1109	4166	2011-2012	66326	3	90	47	Male	Non-Hispanic Black	Living Alone	5	20771.252762	High school	now	mild	2011-2012	49	2011-2012	1253	3983	2011-2012	5.75	60.155	98	690.5	0.8925	12.04	0.804	166	0.97	145.55	3.155	886	184	9.01	5.09	1.051	52.9	0	27	25440	male	460
1110	1110	B	C	1110	1110	C	1110	4171	2011-2012	66331	1	95	77	Female	Non-Hispanic White	Living Alone	0.83	36452.676481	More than high school	never	former	2011-2012	145	2011-2012	1318	3988	2011-2012	14.25	70.08	69	2287.5	2.7995	21.5485	2.1655	319	6.425	80.75	5.595	1190.5	294.5	10.83	9.74	1.089	96.75	0	33.9	720	female	0.011
1111	1111	B	B	1111	1111	B	1111	4175	2011-2012	66335	1	98	35	Male	Non-Hispanic White	Living Alone	0.74	15991.170182	High school	now	heavy	2011-2012	227	2011-2012	2855	3992	2011-2012	7.2	157.87	284.5	832	2.76	27.179	1.6045	344	6.76	2.85	7.835	1468	219.5	17.46	15.535	0.8145	200.05	0	28.3	4800	male	290
1112	1112	A	A	1112	1112	A	1112	4182	2011-2012	66342	1	101	32	Female	Non-Hispanic White	Divorced	0	40471.383048	More than high school	now	heavy	2011-2012	175	2011-2012	1001	3999	2011-2012	8.65	10.695	0	434.5	0.36	5.2595	0.5225	202.5	0.205	35.65	1.9	284.5	84.5	4.45	1.765	0.3195	22.5	0	25.3	560	female	263
1113	1113	A	B	1113	1113	B	1113	4183	2011-2012	66343	1	98	20	Female	Non-Hispanic White	Living Alone	0.27	116714.079488	More than high school	now	heavy	2011-2012	75	2011-2012	1218	4000	2011-2012	17.65	71.685	155	2880.5	1.26	17.238	1.264	345.5	1.485	149.4	11.305	452	249	10.035	5.61	1.188	78.75	0	34.6	2520	female	100
1114	1114	A	B	1114	1114	A	1114	4189	2011-2012	66349	2	100	24	Female	Other Race	Married	1.62	12189.917123	More than high school	never	heavy	2011-2012	0	2011-2012	1587	4005	2011-2012	14.9	67.395	547.5	3395.5	1.354	16.9605	0.7665	350	1.04	10.25	15.47	628.5	289.5	10.26	5.23	1.135	52.3	0	30.5	13080	female	0.728
1115	1115	A	A	1115	1115	A	1115	4198	2011-2012	66358	1	102	64	Male	Non-Hispanic White	Married	5	133509.443669	More than high school	now	mild	2011-2012	950	2011-2012	1893	4012	2011-2012	15.5	122.3	127	531	1.997	17.4145	1.4385	331	5.115	15.2	7.185	756	356.5	13.095	14.535	1.7595	89.7	0	29.3	840	male	294
1116	1116	B	D	1116	1116	D	1116	4202	2011-2012	66362	1	92	55	Female	Non-Hispanic White	Living Alone	1.05	36468.041201	More than high school	never	mild	2011-2012	427	2011-2012	3251	4016	2011-2012	16.65	106.425	106	3592	4.067	45.496	3.6255	502	8.635	221.65	26.835	2216	562	14.65	16.2	1.423	171.85	18.7	24.5	960	female	0.037
1117	1117	C	A	1117	1117	A	1117	4209	2011-2012	66369	2	95	48	Female	Non-Hispanic Black	Divorced	5	19397.969296	More than high school	never	moderate	2011-2012	16	2011-2012	1982	4022	2011-2012	8.85	93.7	5.5	195	1.451	21.1395	0.988	288.5	1.905	38	5.12	378	162.5	10.48	6.085	0.818	105.7	0	42.2	3600	female	0.023
1118	1118	B	D	1118	1118	D	1118	4213	2011-2012	66373	1	94	68	Female	Non-Hispanic White	Married	0.86	39491.917359	High school	former	former	2011-2012	333	2011-2012	1514	4026	2011-2012	14.35	37.86	437	1703	2.9575	25.3465	2.7885	419.5	8.385	99.6	5.335	1728	352	14.82	14.03	1.2165	140.75	0	39.9	300	female	0.011
1119	1119	C	C	1119	1119	C	1119	4218	2011-2012	66378	1	101	59	Female	Non-Hispanic White	Divorced	2.42	163428.386694	More than high school	never	never	2011-2012	141	2011-2012	1728	4031	2011-2012	12.2	72.46	62	741.5	1.883	22.586	1.618	299.5	3.51	52.95	5.51	1257	231	9.33	9.02	1.02	97.35	0	32.9	21600	female	0.025
1120	1120	B	C	1120	1120	C	1120	4221	2011-2012	66381	2	99	66	Male	Non-Hispanic Black	Living Alone	1.24	5900.343568	More than high school	former	former	2011-2012	5	2011-2012	3599	4034	2011-2012	41.35	108.025	85	1713.5	2.5575	24.221	2.875	681	5.55	130.35	12.11	1477.5	558	18.295	12.8	2.029	66.3	0	34.6	1920	male	0.04
1121	1121	D	A	1121	1121	A	1121	4224	2011-2012	66384	1	99	38	Female	Non-Hispanic White	Married	1.12	18154.82322	More than high school	never	mild	2011-2012	72	2011-2012	1402	4037	2011-2012	4.25	34.805	41	329	0.41	8.9225	0.64	94.5	0.93	12.35	2.785	210.5	82	5.765	3.81	0.5305	43.9	0	23.1	2400	female	0.022
1122	1122	D	D	1122	1122	D	1122	4231	2011-2012	66391	3	91	28	Female	Non-Hispanic White	Married	5	126707.897291	More than high school	never	heavy	2011-2012	74	2011-2012	2390	4044	2011-2012	20.15	57.655	2076	5406.5	2.827	22.8875	1.9	376	4.01	107.45	7.845	1200.5	296	16.925	11.605	1.4055	123.35	0	21.4	600	female	0.011
1123	1123	D	C	1123	1123	C	1123	4233	2011-2012	66393	1	92	43	Female	Other Race	Living Alone	2.06	21052.363481	More than high school	former	moderate	2011-2012	63	2011-2012	1994	4046	2011-2012	14.3	43.02	475.5	1084.5	1.3455	27.555	2.389	347	2.565	101.4	5.565	793.5	244.5	17.715	8.76	0.977	116.35	0	24	7200	female	0.024
1124	1124	C	A	1124	1124	A	1124	4239	2011-2012	66399	3	90	61	Male	Non-Hispanic Black	Married	5	6994.794831	More than high school	former	mild	2011-2012	213	2011-2012	1752	4052	2011-2012	11.45	87.485	659	2207	2.0135	17.867	1.1205	285.5	5.02	74.35	11.7	720.5	233.5	13.85	6.925	0.993	112.6	3.25	32.3	1920	male	0.025
1125	1125	C	D	1125	1125	D	1125	4244	2011-2012	66404	1	91	35	Female	Non-Hispanic White	Married	2.44	59277.549533	More than high school	never	never	2011-2012	245	2011-2012	3820	4057	2011-2012	28.45	140.51	502	10756.5	2.595	33.5665	2.5275	431.5	3.365	115.95	18.52	1319	575	15.93	12.73	2.145	169.65	0	27.8	300	female	0.011
1126	1126	D	B	1126	1126	B	1126	4245	2011-2012	66405	2	99	58	Male	Non-Hispanic Black	Living Alone	0.9	15551.741356	More than high school	former	mild	2011-2012	0	2011-2012	2513	4058	2011-2012	22.85	118.52	433.5	1273.5	1.411	24.3395	2.789	441.5	2.505	81.5	8.61	743.5	317	11.205	9.285	1.2865	101.1	14.05	28.7	5140	male	0.031
1127	1127	B	C	1127	1127	C	1127	4256	2011-2012	66416	1	98	63	Female	Non-Hispanic White	Married	3.3	131590.908764	More than high school	never	moderate	2011-2012	72	2011-2012	1728	4068	2011-2012	25.35	62.43	401	4634	1.7135	16.8355	1.874	293	3.17	130.25	11.685	670.5	323.5	11.285	7.59	1.76	67.75	6.25	20.6	700	female	1.47
1128	1128	D	D	1128	1128	D	1128	4258	2011-2012	66418	1	94	26	Female	Other Race	Married	4.76	17564.040518	More than high school	never	never	2011-2012	62	2011-2012	2099	4070	2011-2012	30.3	53.885	1297.5	5459	1.717	23.148	2.497	578.5	2.62	263.2	8.56	955	346	11.875	8.315	1.5755	109.95	0	21.7	960	female	0.075
1129	1129	C	C	1129	1129	C	1129	4261	2011-2012	66421	1	96	73	Male	Other Race	Married	4.23	13015.339209	More than high school	never	former	2011-2012	76	2011-2012	2028	4073	2011-2012	23.7	47.54	106	3100	2.121	23.473	5.5355	780.5	10.66	99	9.64	603.5	369.5	15.48	11.83	1.2775	89.8	0	22.3	360	male	0.027
1130	1130	D	B	1130	1130	B	1130	4269	2011-2012	66429	2	90	69	Female	Other Hispanic	Divorced	0.73	10308.451947	More than high school	never	never	2011-2012	129	2011-2012	1470	4081	2011-2012	16.7	28.59	72	169	1.7545	15.4175	1.5215	494.5	3.63	157.6	4.6	535	197	22.97	4.66	0.898	42.6	0	23.2	280	female	0.031
1131	1131	A	B	1131	1131	B	1131	4271	2011-2012	66431	2	94	23	Female	Non-Hispanic White	Living Alone	2.94	88914.492385	More than high school	now	moderate	2011-2012	100	2011-2012	893	4083	2011-2012	5.35	30.395	1	127.5	4.2555	63.1505	12.522	180	15.145	52.3	1.435	507.5	95.5	7.515	6.995	0.3955	41.55	0	24	300	female	1.57
1132	1132	B	A	1132	1132	A	1132	4278	2011-2012	66438	2	93	44	Male	Other Hispanic	Divorced	0.58	35146.477046	More than high school	never	moderate	2011-2012	114	2011-2012	1836	4090	2011-2012	17.35	66.385	69	399	1.533	17.574	1.7255	340	2.995	47.2	5.86	814.5	282	10.995	9.71	1.0655	80.7	7	30.6	1200	male	0.078
1133	1133	D	D	1133	1133	D	1133	4282	2011-2012	66442	1	99	48	Male	Non-Hispanic White	Married	4.47	83116.431703	More than high school	never	former	2011-2012	267	2011-2012	3274	4094	2011-2012	28.8	103.405	1837.5	5470.5	4.443	39.201	4.3055	786.5	10.48	279.95	16.36	2081.5	522	23.385	16.245	2.1615	156.8	0	22.9	2280	male	0.027
1134	1134	A	B	1134	1134	B	1134	4283	2011-2012	66443	3	92	38	Female	Other Race	Living Alone	1.12	60280.136423	Less than high school	former	mild	2011-2012	1	2011-2012	956	4095	2011-2012	30.45	40.545	57.5	1661	1.0995	14.3625	1.288	311	0.685	158.05	5.94	513.5	254	10.595	5.77	1.2855	54.15	0.2	34.9	180	female	0.011
1135	1135	C	A	1135	1135	A	1135	4287	2011-2012	66447	2	100	27	Male	Non-Hispanic Black	Living Alone	0.88	16598.645683	High school	now	heavy	2011-2012	0	2011-2012	1985	4099	2011-2012	8.75	42.435	21.5	708.5	0.8475	19.6025	1.2765	297.5	3.28	97.45	8.465	1056	276	8.155	7.08	1.055	90.05	9.35	24.2	10000	male	179
1136	1136	C	D	1136	1136	D	1136	4291	2011-2012	66451	1	90	52	Female	Other Hispanic	Living Alone	5	25152.803056	More than high school	former	heavy	2011-2012	222	2011-2012	2880	4103	2011-2012	27.75	72.69	1109.5	7253	2.346	22.6085	1.8365	453	6.2	315.25	6.5	1348	366	14.455	15.875	1.692	95.8	0	30	2220	female	0.011
1137	1137	C	A	1137	1137	A	1137	4293	2011-2012	66453	1	91	22	Female	Other Race	Living Alone	0.48	17903.386129	More than high school	now	heavy	2011-2012	0	2011-2012	1544	4105	2011-2012	10.4	79.165	758.5	3103.5	0.722	10.9295	0.891	225.5	2.455	25.55	4.795	592.5	138	8.25	7.235	0.613	54.75	0	19	4800	female	7.54
1138	1138	C	B	1138	1138	B	1138	4296	2011-2012	66456	2	101	70	Female	Non-Hispanic Black	Living Alone	2.64	13702.031196	More than high school	never	never	2011-2012	107	2011-2012	1664	4108	2011-2012	5.7	109.72	4.5	467	1.9335	34.5845	1.9865	271	7.15	16.35	5.75	770	246	14.66	16.715	0.7405	154.85	0	31.5	4800	female	0.025
1139	1139	B	C	1139	1139	C	1139	4298	2011-2012	66458	1	97	70	Female	Non-Hispanic Black	Divorced	1.16	21220.947807	More than high school	never	mild	2011-2012	0	2011-2012	2109	4110	2011-2012	21.2	85.075	140	1436	1.43	22.322	1.9245	312.5	2.415	163.55	11.455	768	353	12.44	9.54	1.7675	93	0	36.3	2400	female	0.06
1140	1140	D	C	1140	1140	C	1140	4300	2011-2012	66460	2	92	37	Male	Non-Hispanic White	Married	5	85461.503598	More than high school	never	mild	2011-2012	0	2011-2012	2772	4112	2011-2012	26.4	130.51	1013	2689	2.0525	25.2295	2.164	595	5.505	58.4	14.69	827.5	366	20.81	17.3	1.9205	138.1	0	22.7	660	male	0.011
1141	1141	B	B	1141	1141	B	1141	4304	2011-2012	66464	2	103	21	Male	Other Race	Living Alone	0.79	38922.114085	More than high school	never	mild	2011-2012	83	2011-2012	1682	4115	2011-2012	31.7	43.67	61	725.5	1.7735	28.2105	2.143	423	3.67	127.6	8.555	925.5	232.5	16.215	6.175	0.8615	92.05	0	29.7	560	male	0.011
1142	1142	C	B	1142	1142	B	1142	4313	2011-2012	66473	1	101	56	Male	Non-Hispanic White	Living Alone	5	145711.976748	More than high school	former	former	2011-2012	57	2011-2012	2592	4124	2011-2012	24.1	81.37	49	5282	1.4965	27.1275	1.539	453.5	2.565	31.5	10.825	1073.5	289	17.665	10.335	1.456	119.2	0	23.2	300	male	0.011
1143	1143	A	C	1143	1143	B	1143	4314	2011-2012	66474	1	91	43	Female	Non-Hispanic White	Married	0.2	34526.406365	High school	now	heavy	2011-2012	79	2011-2012	1611	4125	2011-2012	12.45	49.045	1973.5	4863.5	1.3715	23.1965	1.5765	307.5	3.7	75.85	5.16	928.5	192	10.975	8.025	0.7065	91.65	0	32.5	2040	female	3.46
1144	1144	A	B	1144	1144	B	1144	4316	2011-2012	66476	1	101	60	Male	Non-Hispanic White	Divorced	5	130104.237054	More than high school	former	mild	2011-2012	462	2011-2012	1883	4127	2011-2012	14.9	106.495	15	255	1.9605	33.55	2.123	307	6.485	15.2	8.51	576	309	16.69	21.185	1.597	164.65	0	34	17040	male	231
1145	1145	B	C	1145	1145	C	1145	4325	2011-2012	66485	1	96	33	Female	Non-Hispanic Black	Living Alone	5	27355.916385	More than high school	never	moderate	2011-2012	39	2011-2012	2202	4134	2011-2012	13.3	63.43	53	10883.5	1.2535	15.9095	1.3205	234	4.31	113.45	9.7	572	218.5	8.56	5.77	1.1025	103.65	0	42.5	5760	female	0.048
1146	1146	B	D	1146	1146	D	1146	4334	2011-2012	66494	1	101	47	Male	Non-Hispanic White	Married	1.65	34375.255008	More than high school	former	heavy	2011-2012	569	2011-2012	4612	4142	2011-2012	46.95	96.575	539	3757	2.5655	38.2145	3.3015	848.5	8.22	93.55	12.87	1208.5	530.5	36.845	25.585	2.158	153.65	0	36.8	3840	male	0.15
1147	1147	A	A	1147	1147	A	1147	4337	2011-2012	66497	2	96	25	Female	Non-Hispanic Black	Living Alone	0.4	16918.878285	High school	never	mild	2011-2012	11	2011-2012	1882	4145	2011-2012	12.15	69.185	27.5	74.5	0.73	13.9065	1.0245	339.5	2.49	26	5.85	368.5	187	12.945	9.13	0.785	30.95	5.5	33.4	960	female	8.85
1148	1148	C	A	1148	1148	A	1148	4344	2011-2012	66504	2	94	70	Male	Non-Hispanic White	Divorced	3.23	56320.756196	More than high school	former	moderate	2011-2012	201	2011-2012	1292	4152	2011-2012	10.85	41.315	372	1801.5	0.919	13.659	1.2915	157	1.365	30.4	3.345	215	163	4.245	3.02	0.6065	39.2	27.95	36.1	2880	male	0.011
1149	1149	D	D	1149	1149	D	1149	4345	2011-2012	66505	1	102	34	Male	Other Race	Married	0.92	40844.556107	More than high school	never	moderate	2011-2012	209	2011-2012	3953	4153	2011-2012	36.15	117.73	48	641.5	2.4685	27.423	2.875	540	9.39	83.8	11.48	1275	480.5	26.725	16.315	1.6485	163.45	0	23	12000	male	0.011
1150	1150	C	C	1150	1150	C	1150	4347	2011-2012	66507	2	94	74	Male	Non-Hispanic White	Divorced	4.59	62471.592039	More than high school	never	moderate	2011-2012	320	2011-2012	2008	4155	2011-2012	17	52.645	116.5	976.5	2.3435	31.412	3.1435	516	7.65	41.9	10.175	1048.5	285	17.35	9.69	1.028	106.75	0	31.2	10440	male	0.017
1151	1151	A	A	1151	1151	A	1151	4349	2011-2012	66509	1	94	70	Female	Non-Hispanic White	Living Alone	5	53192.834838	More than high school	never	never	2011-2012	107	2011-2012	958	4157	2011-2012	10	28.915	17	271	1.2945	4.004	0.8395	96	1.735	21.95	2.74	518	153.5	3.86	3.535	0.6585	30	0	33.8	180	female	0.011
1152	1152	C	C	1152	1152	C	1152	4351	2011-2012	66511	1	93	52	Female	Other Hispanic	Living Alone	0.92	28272.553853	More than high school	never	never	2011-2012	0	2011-2012	1162	4159	2011-2012	24	28.235	250.5	6313	1.6835	16.9255	1.6175	405.5	2.495	170.1	5.675	837.5	351.5	15.3	9.48	1.443	82.9	0	29.3	3720	female	0.011
1153	1153	D	D	1153	1153	D	1153	4355	2011-2012	66515	1	90	70	Female	Other Race	Divorced	5	15527.475853	More than high school	never	mild	2011-2012	107	2011-2012	1765	4163	2011-2012	21.95	34.115	218	2647	1.991	27.9365	2.4995	463.5	9.89	160.3	10.14	499	333.5	15.02	8.18	1.2835	110.45	10.9	20.2	840	female	0.011
1154	1154	B	A	1154	1154	A	1154	4358	2011-2012	66518	2	95	80	Female	Non-Hispanic Black	Living Alone	1.65	11430.282078	Less than high school	never	former	2011-2012	4	2011-2012	718	4166	2011-2012	11.75	27.705	53	1820	0.9925	9.3035	0.6295	130.5	4.135	15.9	11.25	768	174.5	5.82	6.265	0.614	56.75	0	32	600	female	0.029
1155	1155	C	B	1155	1155	B	1155	4360	2011-2012	66520	1	100	54	Female	Non-Hispanic Black	Living Alone	2.36	22787.585902	More than high school	never	mild	2011-2012	34	2011-2012	1570	4168	2011-2012	13.75	88.645	743	2267.5	1.308	20.5575	2.021	273.5	4.43	77.5	6.88	558.5	244.5	10.56	11.78	0.877	93.95	0	41	1440	female	0.011
1156	1156	C	D	1156	1156	D	1156	4362	2011-2012	66522	3	92	46	Female	Non-Hispanic White	Married	5	157709.344695	More than high school	former	moderate	2011-2012	294	2011-2012	2313	4170	2011-2012	21.45	77.745	40.5	2002.5	2.886	17.2975	1.3845	362	6.025	80.65	11.41	1474.5	323	14.23	12.055	1.6475	121.9	0	27	760	female	0.011
1157	1157	B	B	1157	1157	B	1157	4364	2011-2012	66524	1	90	51	Male	Non-Hispanic White	Married	1.55	23155.578286	More than high school	former	moderate	2011-2012	231	2011-2012	1843	4172	2011-2012	18.95	25.995	572.5	1514.5	2.141	29.2725	2.6985	336	3.655	12.05	5.385	705	334	13.73	7.285	0.9385	92.2	46.75	26	1680	male	0.095
1158	1158	B	D	1158	1158	C	1158	4365	2011-2012	66525	1	101	47	Male	Non-Hispanic White	Divorced	1.98	156529.976221	More than high school	never	never	2011-2012	203	2011-2012	3878	4173	2011-2012	15.1	176.265	163.5	700.5	4.478	41.397	3.679	549.5	12.04	42.9	11.145	1717.5	343.5	30.435	28.8	1.66	203.9	0	28.8	7200	male	1.98
1159	1159	D	A	1159	1159	B	1159	4367	2011-2012	66527	1	96	74	Female	Non-Hispanic Black	Living Alone	5	15040.28544	More than high school	never	mild	2011-2012	63	2011-2012	1610	4175	2011-2012	15.05	66	86	3975.5	1.231	19.9165	1.049	347	1.02	57.55	7.305	309	192.5	11.01	5.085	0.9545	99.2	0	24.4	2160	female	0.011
1160	1160	C	D	1160	1160	D	1160	4371	2011-2012	66531	2	94	57	Female	Other Race	Married	5	24014.890408	More than high school	former	moderate	2011-2012	258	2011-2012	1314	4179	2011-2012	22	34.04	1039.5	3675.5	2.2795	26.5105	2.799	609.5	6.23	72.1	12.04	836.5	358	27.805	16.11	1.018	84.15	42.4	28.6	8160	female	0.027
1161	1161	A	B	1161	1161	B	1161	4372	2011-2012	66532	1	90	48	Male	Other Race	Married	2.6	17489.07354	More than high school	now	heavy	2011-2012	148	2011-2012	1674	4180	2011-2012	28.55	49.33	5487	12736.5	1.3505	17.476	2.633	284	2.835	85.4	13.46	701.5	464	16.27	7.475	1.4705	88.35	0	26.5	1120	male	4.65
1162	1162	D	A	1162	1162	A	1162	4375	2011-2012	66535	1	90	23	Male	Other Race	Married	1.43	12063.054146	More than high school	never	mild	2011-2012	202	2011-2012	1657	4183	2011-2012	9.3	32	1350.5	4568	1.0385	16.757	0.8985	257.5	3.265	19.05	3.155	525.5	177	11.095	8.99	0.994	66.45	11.7	21.6	4000	male	0.101
1163	1163	D	B	1163	1163	B	1163	4378	2011-2012	66538	2	100	69	Male	Non-Hispanic White	Married	3.4	93784.871586	More than high school	former	former	2011-2012	79	2011-2012	3665	4186	2011-2012	17.25	132.21	99	1120.5	2.5625	28.8335	2.0505	541.5	5.69	100.9	8.94	1064	278.5	19.2	12.525	1.117	117.55	0	25.2	840	male	0.011
1164	1164	B	A	1164	1164	A	1164	4381	2011-2012	66541	2	95	70	Female	Non-Hispanic Black	Married	1.45	16840.218806	More than high school	now	former	2011-2012	51	2011-2012	753	4189	2011-2012	6.7	14.235	749	3539.5	0.4355	6.3875	0.614	80.5	0.42	26	2.22	251.5	101	4.065	2.225	0.4005	29.45	0	22.9	600	female	466
1165	1165	A	B	1165	1165	B	1165	4382	2011-2012	66542	2	96	63	Male	Non-Hispanic Black	Married	2.7	8952.58549	More than high school	now	mild	2011-2012	248	2011-2012	3374	4190	2011-2012	19.8	141.725	22	180	3.7905	23.8975	1.4395	442	10.05	6.25	8.135	927.5	349.5	19.245	14.165	1.6655	164.7	0	35	3840	male	121
1166	1166	B	C	1166	1166	C	1166	4387	2011-2012	66547	2	91	65	Male	Non-Hispanic White	Married	5	144513.945685	More than high school	never	mild	2011-2012	178	2011-2012	2120	4195	2011-2012	21.1	90.11	2950	7915.5	2.875	26.7855	2.7745	436	5.08	242.9	7.2	1243.5	374	19.74	12.68	0.9975	111.05	22.25	28	320	male	0.011
1167	1167	A	B	1167	1167	B	1167	4390	2011-2012	66550	2	101	42	Female	Non-Hispanic Black	Living Alone	1.9	30363.701754	More than high school	never	former	2011-2012	60	2011-2012	1671	4197	2011-2012	14.05	84.125	655	3570.5	1.2305	19.982	1.784	355	2.5	333.65	12.475	908	228.5	10.44	5.92	0.9145	83.75	0	47.7	200	female	0.011
1168	1168	D	A	1168	1168	B	1168	4398	2011-2012	66558	1	97	54	Female	Non-Hispanic White	Married	5	162641.73095	More than high school	former	mild	2011-2012	80	2011-2012	1070	4205	2011-2012	7.55	63.815	114	2948.5	1.4055	13.8975	0.9255	265	2.735	66.3	6.095	414.5	193	9.705	7.95	0.7135	83.1	0	22.5	1440	female	0.017
1169	1169	C	C	1169	1169	C	1169	4402	2011-2012	66562	1	94	26	Female	Non-Hispanic White	Married	4.3	98801.080755	More than high school	never	moderate	2011-2012	43	2011-2012	1518	4209	2011-2012	19.2	49.615	886	2588.5	1.3815	19.7405	2.2465	224.5	2.8	77.05	6.27	335	254	11.07	11.05	1.1065	96.55	7	26.4	1380	female	0.036
1170	1170	A	B	1170	1170	B	1170	4403	2011-2012	66563	1	96	73	Female	Non-Hispanic Black	Married	2.64	15756.489509	More than high school	never	mild	2011-2012	33	2011-2012	2288	4210	2011-2012	16.75	114.065	35.5	467	1.8395	21.1105	1.68	473.5	5.855	24.6	7.86	755	238.5	16.705	13.75	1.1785	73.45	0	34.6	120	female	0.015
1171	1171	B	B	1171	1171	B	1171	4404	2011-2012	66564	1	98	47	Female	Non-Hispanic White	Married	2.88	105977.518969	More than high school	never	mild	2011-2012	119	2011-2012	2026	4211	2011-2012	9.95	100.335	228.5	739	1.7065	27.2365	1.98	362.5	9.045	15.4	6.32	1018	160.5	15.035	8.835	0.7535	104.3	0	33.5	2940	female	0.086
1172	1172	C	B	1172	1172	B	1172	4405	2011-2012	66565	1	94	66	Female	Non-Hispanic White	Divorced	0.8	38685.959862	More than high school	former	mild	2011-2012	11	2011-2012	2516	4212	2011-2012	13.55	106.69	9.5	829.5	1.297	25.7135	2.235	404	4.755	27.25	11.985	435	256.5	11.92	6.395	1.189	125.75	10.6	29.2	2880	female	0.011
1173	1173	C	C	1173	1173	C	1173	4408	2011-2012	66568	2	95	52	Female	Non-Hispanic White	Divorced	5	126413.297707	More than high school	former	mild	2011-2012	349	2011-2012	2180	4215	2011-2012	10.2	62.975	28	6754.5	2.53	19.2155	1.807	447	4.395	26.9	5.01	1345.5	278	15.12	11.01	1.1385	80.95	0	24.7	360	female	0.011
1174	1174	D	A	1174	1174	A	1174	4422	2011-2012	66582	1	90	55	Male	Other Race	Living Alone	5	15234.024078	More than high school	never	moderate	2011-2012	379	2011-2012	2396	4228	2011-2012	7.45	90.625	0	119	1.718	12.776	0.718	275.5	1.735	0.55	3.36	868	210	7.985	6.275	0.487	73.15	68.3	20.2	4680	male	0.011
1175	1175	C	D	1175	1175	D	1175	4423	2011-2012	66583	1	98	64	Male	Other Race	Married	1.98	9576.156071	More than high school	former	mild	2011-2012	302	2011-2012	2838	4229	2011-2012	31	146.99	224	710	3.334	25.918	2.7615	684	8.05	86.05	13.27	1689	575	16.04	16.86	2.412	102.75	14	28.4	840	male	0.011
1176	1176	C	C	1176	1176	C	1176	4424	2011-2012	66584	1	90	44	Male	Non-Hispanic White	Living Alone	1.89	126968.15893	More than high school	never	moderate	2011-2012	8	2011-2012	1713	4230	2011-2012	12.4	68.99	0	394	2.196	29.3905	2.5975	308.5	7.075	49.95	13.91	1477.5	345.5	14.02	15.925	1.6485	85.55	7.8	23	600	male	0.244
1177	1177	A	B	1177	1177	B	1177	4429	2011-2012	66589	1	98	23	Male	Non-Hispanic White	Married	2.97	138491.991585	More than high school	never	heavy	2011-2012	0	2011-2012	1933	4235	2011-2012	14.1	65.89	1495.5	4403	1.7305	29.507	2.313	477.5	2.495	108.25	8.46	954	295	11.455	8.585	0.936	138.1	33.5	36.7	9000	male	0.077
1178	1178	B	A	1178	1178	A	1178	4431	2011-2012	66591	1	98	34	Male	Non-Hispanic White	Married	3.7	82974.223453	More than high school	former	mild	2011-2012	101	2011-2012	2392	4237	2011-2012	11.8	104.605	42	660.5	1.601	26.426	1.686	330.5	4.94	16.5	7.355	996.5	246	13.94	12.735	0.8555	112.9	11.15	35	1080	male	0.011
1179	1179	A	B	1179	1179	A	1179	4439	2011-2012	66599	2	98	31	Female	Non-Hispanic White	Living Alone	1.61	73915.916489	More than high school	now	former	2011-2012	467	2011-2012	2601	4245	2011-2012	10.3	78.05	25	314	1.2855	14.9045	1.523	252	3.405	22.35	4.64	453.5	190	9.3	8.465	0.8755	69.6	0	38.6	840	female	80.9
1180	1180	A	A	1180	1180	A	1180	4440	2011-2012	66600	1	96	64	Female	Non-Hispanic Black	Divorced	5	10786.590089	More than high school	never	mild	2011-2012	35	2011-2012	854	4246	2011-2012	11.95	30.54	211.5	924	1.1235	10.4945	0.917	276	1.98	214.45	4.345	744	231.5	10.41	5.93	0.8765	50	0	33.7	840	female	0.055
1181	1181	B	D	1181	1181	D	1181	4443	2011-2012	66603	1	98	34	Female	Non-Hispanic White	Living Alone	0.5	30093.052062	More than high school	never	moderate	2011-2012	68	2011-2012	3016	4249	2011-2012	18.8	139.23	51.5	840.5	3.251	39.4085	3.4095	574	11.8	25.2	8.87	1373.5	320.5	29.99	17.31	1.588	142.1	0	27.4	13680	female	10.3
1182	1182	A	B	1182	1182	B	1182	4449	2011-2012	66609	1	97	49	Male	Non-Hispanic White	Married	0.73	27749.707744	More than high school	former	moderate	2011-2012	16	2011-2012	1241	4254	2011-2012	23.8	32.12	72.5	1615	1.5525	24.5555	1.8305	293.5	4.535	84.4	7.67	1011	316.5	14.37	10.665	1.1085	100.25	0	29.7	2400	male	1.25
1183	1183	D	C	1183	1183	C	1183	4452	2011-2012	66612	2	99	64	Male	Other Hispanic	Married	5	10911.761454	More than high school	former	mild	2011-2012	23	2011-2012	2182	4257	2011-2012	72.65	121.75	231.5	1656.5	1.9265	24.795	2.757	1210	3.105	175.85	17.49	1159	597.5	30.535	16.03	3.1245	84.4	20.15	25.9	1440	male	0.025
1184	1184	C	A	1184	1184	A	1184	4459	2011-2012	66619	1	95	72	Female	Non-Hispanic White	Married	2.04	74475.92188	More than high school	never	mild	2011-2012	325	2011-2012	1350	4264	2011-2012	15.45	78.555	318.5	854	1.677	11.2685	0.601	231	1.515	25.7	10.37	515	229	10.75	5.055	1.1335	70.45	0	28.2	1680	female	0.16
1185	1185	B	A	1185	1185	A	1185	4460	2011-2012	66620	1	92	64	Male	Non-Hispanic White	Married	5	159287.072954	More than high school	never	mild	2011-2012	284	2011-2012	1430	4265	2011-2012	13.55	63.55	31.5	2936	1.638	19.5565	1.5925	251	4.01	63.15	5.27	894	246	8.895	9.02	0.8405	81.25	40.55	26.6	1080	male	0.011
1186	1186	B	B	1186	1186	A	1186	4468	2011-2012	66628	3	91	41	Female	Non-Hispanic White	Married	3.4	133985.238945	More than high school	never	heavy	2011-2012	159	2011-2012	1651	4273	2011-2012	14.3	54.14	231	1181.5	1.579	16.3205	1.049	195	1.405	39	3.64	763.5	264.5	9.705	7	0.9945	80.75	0	34.2	400	female	0.019
1187	1187	C	D	1187	1187	D	1187	4471	2011-2012	66631	1	99	69	Female	Non-Hispanic Black	Divorced	1.01	10604.379638	High school	former	former	2011-2012	72	2011-2012	1267	4275	2011-2012	19.4	41.805	13.5	2806	1.6855	22.635	2.066	417	4.185	74.65	10.045	789.5	285.5	17.92	12.79	1.552	90.45	0	35.9	4680	female	0.033
1188	1188	A	D	1188	1188	D	1188	4473	2011-2012	66633	3	92	41	Male	Other Race	Married	5	20184.074944	More than high school	never	heavy	2011-2012	213	2011-2012	4401	4277	2011-2012	20.8	92.64	60.5	1510	2.077	34.134	2.608	572	4.4	222.75	10.68	1125	428	15.27	12.195	1.1625	176.85	37.45	25.8	120	male	0.011
1189	1189	D	A	1189	1189	A	1189	4475	2011-2012	66635	1	96	78	Male	Other Race	Married	3.97	9256.016034	More than high school	former	mild	2011-2012	30	2011-2012	768	4279	2011-2012	5.1	17.96	338	951	0.442	5.9565	0.6125	138.5	2.525	18.05	2.5	190	70.5	4.91	2.705	0.322	44.3	10.6	26.9	1920	male	0.011
1190	1190	C	C	1190	1190	C	1190	4480	2011-2012	66640	1	91	32	Female	Non-Hispanic White	Married	2.05	90189.982607	More than high school	former	heavy	2011-2012	9	2011-2012	804	4284	2011-2012	6.55	21.08	1817	8777.5	4.453	40.926	5.489	53.5	11.55	200.4	14.15	691.5	120.5	3.835	5.05	0.5295	34.05	0	38.6	2672	female	0.011
1191	1191	B	D	1191	1191	D	1191	4481	2011-2012	66641	1	94	46	Female	Non-Hispanic White	Married	0.94	21245.16306	More than high school	never	mild	2011-2012	409	2011-2012	3649	4285	2011-2012	45.3	183.48	1709	5259.5	3.924	47.4375	3.6225	912.5	7.62	171.5	23.255	1653.5	683	26.605	22.545	2.6875	226.5	2.35	35.5	600	female	0.011
1192	1192	D	A	1192	1192	A	1192	4483	2011-2012	66643	1	96	39	Male	Other Race	Living Alone	1.34	17102.194972	High school	former	heavy	2011-2012	213	2011-2012	1328	4287	2011-2012	7.45	21.885	12	48.5	0.5375	17.6645	1.094	389.5	1.47	5.4	2.59	203	191	9.905	7.975	0.9725	75.35	0	23.9	3600	male	0.023
1193	1193	B	C	1193	1193	C	1193	4484	2011-2012	66644	1	99	63	Female	Non-Hispanic White	Living Alone	1.16	32536.716665	More than high school	never	mild	2011-2012	0	2011-2012	2299	4288	2011-2012	15.55	60.08	670	1531.5	3.0925	41.792	3.3405	733	8.885	12.75	21.695	1691.5	184.5	30.475	22.715	0.739	73.55	0	23.8	320	female	0.042
1194	1194	A	A	1194	1194	A	1194	4486	2011-2012	66646	1	97	70	Female	Non-Hispanic White	Living Alone	5	85457.008484	More than high school	former	moderate	2011-2012	8	2011-2012	1715	4290	2011-2012	8.15	29.89	70	2238	0.991	12.5	1.695	187	2.865	80.55	4.825	371.5	213.5	9.905	6.185	0.886	47	47.25	32.6	480	female	0.015
1195	1195	A	A	1195	1195	A	1195	4490	2011-2012	66650	1	96	25	Male	Non-Hispanic Black	Living Alone	0.2	16260.034828	High school	former	moderate	2011-2012	29	2011-2012	3951	4294	2011-2012	16.8	108.01	3	275	1.122	22.8075	1.2815	255.5	3.595	32.85	7.05	840	253	13.73	11.33	0.9385	91.65	0	33.7	4200	male	22.9
1196	1196	B	A	1196	1196	A	1196	4493	2011-2012	66653	2	97	42	Male	Non-Hispanic White	Living Alone	1.08	20405.866121	High school	now	moderate	2011-2012	0	2011-2012	925	4297	2011-2012	9	76.15	5	417	1.334	21.087	1.365	292.5	2.73	50.9	4.895	650	210.5	8.405	9.08	1.0175	122.15	16.75	25.8	4140	male	366
1197	1197	C	A	1197	1197	A	1197	4494	2011-2012	66654	2	101	47	Male	Non-Hispanic Black	Divorced	1.5	28714.346279	More than high school	never	moderate	2011-2012	138	2011-2012	2744	4298	2011-2012	11.7	128.445	2	131.5	1.5175	35.036	2.3645	264	4.58	28	6.975	782.5	230	16.89	10.925	1.2605	122.3	0	27.7	9600	male	0.054
1198	1198	B	A	1198	1198	A	1198	4500	2011-2012	66660	1	99	37	Male	Non-Hispanic Black	Married	0.31	19167.642325	High school	now	mild	2011-2012	79	2011-2012	2941	4303	2011-2012	10.1	54.365	65.5	318.5	1.453	34.1975	2.2895	302.5	2.39	241.15	4.015	324.5	303	12.46	6.925	0.8795	90.6	0	25.9	3360	male	123
1199	1199	A	B	1199	1199	A	1199	4501	2011-2012	66661	2	95	68	Male	Non-Hispanic White	Married	1.36	20440.871021	More than high school	never	mild	2011-2012	118	2011-2012	535	4304	2011-2012	14.85	93.36	339	3836.5	2.2635	27.881	1.4905	482	3.455	27.35	10.84	993	315.5	14.11	7.77	1.1805	84.15	16.75	26.1	240	male	126
1200	1200	A	B	1200	1200	B	1200	4502	2011-2012	66662	1	90	36	Male	Non-Hispanic White	Living Alone	0.63	22251.142446	More than high school	now	former	2011-2012	316	2011-2012	2428	4305	2011-2012	11.75	81.715	1	689.5	6.2115	85.1505	7.156	328	18.64	11.5	6.735	1148	217.5	12.215	8.17	1.0845	116.45	0	23.3	280	male	430
1201	1201	D	D	1201	1201	D	1201	4503	2011-2012	66663	2	97	62	Male	Other Race	Married	5	9645.104203	More than high school	never	mild	2011-2012	142	2011-2012	2368	4306	2011-2012	29.1	103.94	253.5	4758.5	3.4925	33.2815	3.38	679.5	7.495	118.45	11.315	1705.5	502.5	22.13	17.39	1.9475	162.85	0	23.2	540	male	0.023
1202	1202	C	D	1202	1202	D	1202	4505	2011-2012	66665	2	92	27	Female	Non-Hispanic White	Married	4.59	121727.422593	More than high school	former	mild	2011-2012	128	2011-2012	2260	4308	2011-2012	22.35	111.985	337	1281	2.252	29.28	1.875	584	4.9	22.85	8.34	1326.5	360	17.175	12.86	1.2955	153.35	45.15	24.7	5520	female	0.029
1203	1203	C	C	1203	1203	C	1203	4508	2011-2012	66668	1	100	64	Female	Non-Hispanic White	Married	5	101809.075589	More than high school	former	moderate	2011-2012	351	2011-2012	1511	4311	2011-2012	10.9	89.54	219	7966	2.0685	18.551	1.4465	300.5	3.805	38.1	7.11	1197.5	388	9.74	9.3	1.6055	99.05	25.7	23	788	female	0.011
1204	1204	B	B	1204	1204	B	1204	4512	2011-2012	66672	2	94	60	Male	Other Race	Married	5	9135.681188	More than high school	never	mild	2011-2012	142	2011-2012	1246	4315	2011-2012	21.25	74.26	443.5	1682	1.7045	17.9005	1.872	283.5	4.575	23.9	8.61	814.5	412	11.54	12.52	1.5595	74.9	9.75	30.6	1360	male	0.105
1205	1205	C	A	1205	1205	A	1205	4535	2011-2012	66695	1	98	60	Male	Non-Hispanic White	Divorced	0.67	21214.570635	More than high school	former	former	2011-2012	49	2011-2012	1863	4337	2011-2012	12.2	83.035	331.5	1763	1.169	11.4165	1.2035	260	3.615	141.8	8.665	1345	216.5	9.99	9.105	0.9	118.95	0	36.5	4640	male	0.028
1206	1206	D	D	1206	1206	D	1206	4538	2011-2012	66698	1	97	21	Male	Non-Hispanic White	Living Alone	5	102674.431164	More than high school	never	mild	2011-2012	284	2011-2012	3029	4340	2011-2012	26.85	96.39	266	3948	1.743	28.964	2.488	557.5	4.73	189.4	14.275	1070.5	345	12.145	11.465	1.7135	112.25	32.8	25.2	5880	male	0.011
1207	1207	A	A	1207	1207	A	1207	4539	2011-2012	66699	2	101	33	Male	Non-Hispanic White	Married	1.88	111169.022023	More than high school	never	heavy	2011-2012	85	2011-2012	2590	4341	2011-2012	14.3	75.62	30	550	1.1965	29.0385	1.3315	389.5	3.685	14.8	4.99	1369.5	243.5	14.215	10.705	1.1325	106.25	0	32.8	10560	male	146
1208	1208	C	D	1208	1208	D	1208	4541	2011-2012	66701	2	92	75	Male	Other Hispanic	Married	1.36	14290.365569	Less than high school	never	former	2011-2012	255	2011-2012	2210	4343	2011-2012	22.05	68.14	844.5	4434	1.7215	33.968	2.453	526	5.3	134.55	6.225	463	351	17.935	16.09	1.2345	179.8	0	36.4	1200	male	0.011
1209	1209	B	B	1209	1209	B	1209	4553	2011-2012	66713	2	103	60	Female	Non-Hispanic White	Married	1.2	36055.159401	High school	now	mild	2011-2012	49	2011-2012	1828	4352	2011-2012	26.75	73.01	105.5	1047	1.2755	17.846	1.7275	611	0.79	68.25	9.45	282.5	249	13.825	6.915	1.428	72.6	0.15	24.6	4320	female	168
1210	1210	B	A	1210	1210	A	1210	4556	2011-2012	66716	2	96	30	Male	Non-Hispanic Black	Married	0.65	21013.422419	More than high school	former	mild	2011-2012	154	2011-2012	2037	4355	2011-2012	6.35	84.685	3.5	237.5	1.377	22.65	1.016	247	3.17	14.2	4.04	830	158.5	10.435	8.685	0.641	108.65	0	27.6	4560	male	27.3
1211	1211	A	B	1211	1211	A	1211	4557	2011-2012	66717	1	90	23	Female	Other Hispanic	Living Alone	0.43	42634.350272	High school	former	heavy	2011-2012	207	2011-2012	2031	4356	2011-2012	9.6	105.75	1	480	1.596	24.7615	1.248	314	2.63	5.6	8.485	486.5	165	12.06	6.745	0.629	113.9	0	39.9	5040	female	10.4
1212	1212	D	C	1212	1212	D	1212	4558	2011-2012	66718	1	97	56	Female	Non-Hispanic White	Divorced	1.16	36817.49814	More than high school	former	moderate	2011-2012	71	2011-2012	2197	4357	2011-2012	15.4	115.475	56.5	6967	1.4325	15.4745	1.4715	390	3.745	309	11.775	994	243	9.27	8.915	1.205	116.2	9.45	25.9	960	female	0.03
1213	1213	D	C	1213	1213	C	1213	4560	2011-2012	66720	3	90	58	Male	Non-Hispanic Black	Married	4.89	14996.530888	More than high school	never	mild	2011-2012	86	2011-2012	3433	4359	2011-2012	23.45	111.025	286.5	4173	1.5795	41.245	3.306	449.5	7.425	166.9	7.825	616	412.5	15.465	8.595	1.745	198.55	0	29.1	1440	male	0.036
1214	1214	D	B	1214	1214	B	1214	4562	2011-2012	66722	3	91	41	Female	Non-Hispanic White	Married	5	114078.798472	More than high school	former	mild	2011-2012	147	2011-2012	1534	4361	2011-2012	15.35	57.63	306	1228.5	2.531	17.8285	1.225	334	3.565	32.75	5.625	1065	254	18.115	7.055	1.01	78.15	10.9	23.3	360	female	0.011
1215	1215	C	D	1215	1215	D	1215	4564	2011-2012	66724	1	95	31	Male	Non-Hispanic White	Married	1.35	23630.941535	More than high school	never	mild	2011-2012	258	2011-2012	4136	4363	2011-2012	30.1	252.495	81	1306	5.133	56.8055	3.9975	825.5	15.92	83.4	15.72	2484.5	777.5	29.36	31.255	4.177	309.7	0	40.8	14400	male	0.011
1216	1216	D	B	1216	1216	B	1216	4565	2011-2012	66725	2	95	57	Male	Non-Hispanic White	Married	3.53	125259.229556	More than high school	never	mild	2011-2012	235	2011-2012	2961	4364	2011-2012	12.45	97.385	152.5	1076	2.705	44.7215	2.5445	395.5	3.48	35.9	5.605	1018.5	235.5	14.435	6.82	0.835	138.7	0	27.9	5760	male	0.027
1217	1217	D	C	1217	1217	C	1217	4569	2011-2012	66729	2	91	64	Female	Non-Hispanic White	Married	5	141946.841153	More than high school	former	moderate	2011-2012	123	2011-2012	1666	4368	2011-2012	18.1	49.14	920.5	2360.5	1.551	18.9615	2.096	292	3.015	155.55	6.8	589.5	325	11.39	9.745	1.179	63.4	44.15	22.1	4440	female	0.011
1218	1218	C	C	1218	1218	C	1218	4575	2011-2012	66735	2	101	24	Male	Other Race	Living Alone	1.74	27454.884133	More than high school	never	mild	2011-2012	49	2011-2012	1846	4374	2011-2012	24.75	67.055	465.5	2974	1.4685	54.222	4.48	431	3.22	205.95	25.415	940	410	17.265	11.29	1.2195	148.85	0	45.9	3400	male	0.011
1219	1219	D	B	1219	1219	C	1219	4576	2011-2012	66736	1	93	55	Female	Other Race	Married	5	16391.328992	More than high school	never	mild	2011-2012	213	2011-2012	1271	4375	2011-2012	14.45	53.835	1762	5504	1.3455	15.393	1.562	210	5.755	78.5	10.015	473.5	258	7.295	5.305	0.9165	76.75	2.3	18.1	3600	female	0.011
1220	1220	C	D	1220	1220	D	1220	4581	2011-2012	66741	2	94	73	Female	Non-Hispanic White	Divorced	0.08	20582.498016	More than high school	former	former	2011-2012	226	2011-2012	2023	4380	2011-2012	20.4	40.735	4	1169	3.055	29.513	4.803	453	11.125	169.6	14.31	1242.5	332.5	12.54	10.835	1.362	60.85	0	29.6	3080	female	0.011
1221	1221	D	A	1221	1221	A	1221	4583	2011-2012	66743	2	93	68	Female	Other Hispanic	Living Alone	0.94	9440.710379	Less than high school	former	moderate	2011-2012	206	2011-2012	1117	4382	2011-2012	5.7	33.18	19	116	1.466	14.7465	1.317	176.5	2.165	16	3.065	685.5	138.5	5.265	5.135	0.481	77.35	3.2	26.9	1020	female	0.011
1222	1222	C	C	1222	1222	C	1222	4587	2011-2012	66747	1	94	59	Male	Non-Hispanic White	Living Alone	3.97	157587.268357	More than high school	former	heavy	2011-2012	211	2011-2012	3002	4386	2011-2012	26.7	114.145	18.5	1369.5	3.0935	30.5545	2.1805	626.5	6.84	67.7	11.535	1104.5	398.5	28.72	14.17	1.4945	129.7	7	44.3	7680	male	0.036
1223	1223	A	A	1223	1223	A	1223	4589	2011-2012	66749	2	95	56	Female	Non-Hispanic Black	Living Alone	0.7	16841.712651	More than high school	never	heavy	2011-2012	19	2011-2012	1389	4388	2011-2012	4.25	54.905	18	173.5	1.053	11.906	0.8505	127.5	3.035	16	3.72	531.5	132.5	7.4	8.395	0.5725	86.25	0	30.8	240	female	4
1224	1224	C	B	1224	1224	B	1224	4595	2011-2012	66755	2	90	33	Female	Other Race	Living Alone	0.96	26396.013964	Less than high school	never	former	2011-2012	0	2011-2012	601	4394	2011-2012	6.6	28.26	1113.5	2923	1.2615	15.997	1.504	386	2.96	53.85	8.455	628.5	345.5	13.555	10.415	1.7845	61.6	0	34.5	1680	female	0.028
1225	1225	C	D	1225	1225	D	1225	4606	2011-2012	66766	1	101	39	Male	Non-Hispanic White	Married	4.5	103561.845332	High school	now	former	2011-2012	218	2011-2012	3982	4402	2011-2012	22.75	129.16	7.5	480	3.687	48.945	4.069	593.5	9.575	55.1	13.965	948	371.5	27.65	21.705	1.923	170.9	0	18.8	3360	male	475
1226	1226	A	A	1226	1226	A	1226	4609	2011-2012	66769	2	99	24	Female	Non-Hispanic Black	Living Alone	2.43	17611.874146	More than high school	never	mild	2011-2012	0	2011-2012	1355	4405	2011-2012	7.95	51.65	6.5	266.5	1.9625	10.255	0.82	136.5	1.27	44.15	3.555	694	156.5	5.05	5.245	0.7505	67.9	0	35.2	480	female	0.065
1227	1227	A	C	1227	1227	C	1227	4610	2011-2012	66770	2	97	22	Female	Non-Hispanic White	Living Alone	2.85	60510.443557	More than high school	never	heavy	2011-2012	86	2011-2012	4254	4406	2011-2012	12.3	170.145	34.5	514	2.341	32.052	2.75	311	7.75	53.5	10.25	1505.5	265	16.365	18.785	1.1215	173.25	45.75	44.6	12720	female	1.13
1228	1228	A	B	1228	1228	B	1228	4621	2011-2012	66781	1	90	68	Male	Other Hispanic	Married	1.12	11633.337706	More than high school	former	heavy	2011-2012	36	2011-2012	1190	4416	2011-2012	25.45	74.83	60.5	4164	2.1665	18.958	1.907	573	3.405	75.85	8.715	1051.5	359.5	17.9	13.475	1.3895	92.85	54.55	31.7	960	male	0.011
1229	1229	C	B	1229	1229	B	1229	4629	2011-2012	66789	1	97	38	Female	Non-Hispanic White	Married	1.03	32886.600907	More than high school	never	never	2011-2012	1	2011-2012	1762	4424	2011-2012	15.75	50.18	11.5	208.5	1.2935	22.3565	1.344	455	4.625	26.3	4.46	694.5	282	18.23	11.29	0.79	90.85	0	30.5	5040	female	0.022
1230	1230	A	A	1230	1230	A	1230	4633	2011-2012	66793	2	101	50	Male	Non-Hispanic Black	Living Alone	2.64	17382.882475	More than high school	never	never	2011-2012	3	2011-2012	570	4428	2011-2012	6.1	39.42	22	46	1.1545	14.9225	1.1895	182	1.97	94.8	2.02	701.5	133	5.835	4.23	0.5435	67.25	0	30.8	960	male	0.292
1231	1231	C	C	1231	1231	C	1231	4635	2011-2012	66795	1	94	23	Male	Non-Hispanic White	Living Alone	0.37	37700.123082	High school	now	heavy	2011-2012	0	2011-2012	1801	4430	2011-2012	15.1	75.34	24.5	244	4.1105	42.3265	3.949	1097.5	10.745	19.55	4.755	1421	329	26.78	25.865	1.0715	123.1	0	20.8	2880	male	203
1232	1232	C	C	1232	1232	C	1232	4636	2011-2012	66796	1	95	70	Male	Non-Hispanic White	Married	4.08	82653.579173	More than high school	former	mild	2011-2012	405	2011-2012	2249	4431	2011-2012	15.2	60.81	353	1821	3.162	24.167	1.755	402.5	7.165	55.3	4.685	1450	329	18.325	11.785	1.096	103.2	22.3	28.1	6240	male	0.752
1233	1233	D	C	1233	1233	C	1233	4647	2011-2012	66807	2	92	29	Male	Other Race	Living Alone	0.45	9603.338468	More than high school	never	moderate	2011-2012	28	2011-2012	2159	4441	2011-2012	11.45	57.12	1.5	1986	1.5365	28.216	2.489	551	6.66	38.05	8.375	657.5	301	17.11	13.725	1.7025	188.85	7	19.8	4440	male	0.264
1234	1234	B	B	1234	1234	B	1234	4657	2011-2012	66817	1	94	72	Female	Non-Hispanic White	Living Alone	0.83	26177.958982	More than high school	former	mild	2011-2012	607	2011-2012	845	4448	2011-2012	17.15	49.83	1721	4474.5	2.2465	19.6705	1.522	310.5	1.46	76.75	6.73	389.5	298.5	10.64	6.175	1.076	53.55	0	38.7	560	female	0.011
1235	1235	C	C	1235	1235	C	1235	4659	2011-2012	66819	1	101	20	Male	Non-Hispanic White	Living Alone	0.97	104528.537732	High school	now	heavy	2011-2012	338	2011-2012	3249	4450	2011-2012	13.55	104.395	0	269.5	4.2535	52.952	3.8995	452.5	13.105	94.4	6.65	1440.5	245.5	16.875	14.17	1.1315	92.05	0	21.7	29160	male	186
1236	1236	D	C	1236	1236	D	1236	4668	2011-2012	66828	2	97	25	Male	Non-Hispanic White	Married	4.08	120894.200639	More than high school	never	former	2011-2012	102	2011-2012	2137	4458	2011-2012	37.7	66.125	50.5	659	3.0245	35.707	3.3875	661	4.02	65.8	6.07	1538.5	337	27.695	16.6	1.4095	109.35	0	25.3	14640	male	0.05
1237	1237	C	B	1237	1237	B	1237	4672	2011-2012	66832	1	99	75	Male	Non-Hispanic Black	Living Alone	1.84	7606.53553	More than high school	never	former	2011-2012	33	2011-2012	2096	4462	2011-2012	18.8	73.55	134.5	1314	1.9915	19.755	2.256	318.5	4.145	212.4	11.47	850.5	324	13.685	8.715	1.1985	107.25	0	25.9	1200	male	0.121
1238	1238	A	D	1238	1238	D	1238	4674	2011-2012	66834	3	90	31	Male	Non-Hispanic Black	Living Alone	5	15220.688498	More than high school	now	never	2011-2012	0	2011-2012	4401	4464	2011-2012	39.55	188.345	1140.5	3626.5	3.0385	42.33	3.3425	604	7.55	51.65	18.965	1830	555.5	26.25	20.405	1.9425	204.95	0	35.7	8400	male	341
1239	1239	B	D	1239	1239	D	1239	4676	2011-2012	66836	1	102	22	Male	Non-Hispanic White	Living Alone	0	37225.553122	More than high school	now	heavy	2011-2012	7	2011-2012	3615	4466	2011-2012	20.5	130.895	41.5	387	5.744	73.791	9.9015	1043.5	19.145	57.35	41.915	2218	552.5	41.55	30.085	1.962	155.3	93.2	18.7	14880	male	207
1240	1240	D	D	1240	1240	D	1240	4677	2011-2012	66837	1	96	24	Male	Non-Hispanic Black	Married	1.21	16479.116235	More than high school	never	mild	2011-2012	78	2011-2012	4464	4467	2011-2012	26.6	178.355	24.5	1036.5	5.675	60.7195	4.5685	735.5	12.595	30.4	13.69	2148	456.5	29.435	20.555	1.7565	253.9	0	21.6	14400	male	0.073
1241	1241	C	C	1241	1241	C	1241	4678	2011-2012	66838	1	101	65	Female	Non-Hispanic White	Living Alone	3.13	155477.549686	More than high school	never	mild	2011-2012	6	2011-2012	3932	4468	2011-2012	27.15	141.335	100	771	2.114	35.298	2.7675	657.5	2.02	66.85	9.115	745	396.5	16.655	10.51	1.5405	230.5	12.45	33.5	2220	female	0.011
1242	1242	B	B	1242	1242	B	1242	4679	2011-2012	66839	1	93	25	Female	Other Race	Living Alone	0.41	12195.620792	More than high school	never	moderate	2011-2012	20	2011-2012	1648	4469	2011-2012	8.95	40.835	359.5	1238.5	1.055	16.941	1.3845	201.5	4.23	23.6	3.455	517	259.5	7.765	13.05	1.2995	137.4	0	17	120	female	0.097
1243	1243	C	B	1243	1243	B	1243	4687	2011-2012	66847	3	91	31	Male	Other Race	Married	4.32	17550.815541	More than high school	now	mild	2011-2012	3	2011-2012	1224	4476	2011-2012	14.05	50.73	642	2089.5	0.8495	18.8765	1.251	375.5	3.44	15.2	9.44	333.5	226.5	13.385	14.77	1.4905	109.2	0	24.8	6120	male	5.45
1244	1244	D	D	1244	1244	D	1244	4688	2011-2012	66848	1	90	52	Female	Non-Hispanic White	Married	5	151144.430607	More than high school	never	mild	2011-2012	3	2011-2012	2138	4477	2011-2012	39.2	67.77	4683	16471	1.691	18.604	1.7235	545	3.065	128.15	11.71	1227	402	14.365	9.28	1.6035	92.65	24.95	21.6	2100	female	0.011
1245	1245	D	C	1245	1245	C	1245	4695	2011-2012	66855	2	95	20	Male	Non-Hispanic Black	Living Alone	1.7	17743.688949	More than high school	never	never	2011-2012	0	2011-2012	2108	4484	2011-2012	16.3	82.955	18	163	1.9365	20.8065	2.5995	252.5	4.64	567.1	5.735	1244	400	12.31	12.11	1.5995	98.7	0	24	12720	male	0.253
1246	1246	B	B	1246	1246	B	1246	4701	2011-2012	66861	2	95	21	Male	Non-Hispanic Black	Living Alone	1.36	17478.873252	More than high school	never	never	2011-2012	0	2011-2012	1278	4490	2011-2012	17.05	87.265	0	547.5	1.176	19.286	1.472	573.5	7.94	39.1	10.29	1865.5	191.5	16.88	18.02	0.71	159.6	0	37.5	4320	male	0.913
1247	1247	A	D	1247	1247	C	1247	4712	2011-2012	66872	1	92	37	Male	Other Race	Married	3.47	23525.946014	More than high school	now	former	2011-2012	4	2011-2012	2829	4500	2011-2012	42.95	90.145	195	1206.5	2.0565	31.184	2.4425	636	4.895	98.7	12.31	1006.5	496.5	28.635	25.55	2.505	253.6	0	30.5	160	male	130
1248	1248	D	A	1248	1248	B	1248	4714	2011-2012	66874	2	100	31	Female	Non-Hispanic White	Married	5	55085.619185	More than high school	never	heavy	2011-2012	138	2011-2012	2649	4502	2011-2012	9.65	86.295	131.5	2738	1.0575	12.746	1.203	264	2.455	33.35	9.92	539	199.5	10.62	6.325	0.9515	68.35	0	27.2	3480	female	0.023
1249	1249	D	B	1249	1249	B	1249	4716	2011-2012	66876	2	91	62	Female	Non-Hispanic White	Married	5	139412.076132	More than high school	never	mild	2011-2012	41	2011-2012	1387	4504	2011-2012	7.05	36.92	4.5	2992	1.761	14.908	1.763	420.5	7.2	35.55	9.57	726	278.5	15.275	4.67	0.9355	60.35	7.55	26.5	1200	female	0.018
1250	1250	D	D	1250	1250	D	1250	4719	2011-2012	66879	1	100	42	Female	Non-Hispanic White	Married	4.56	144765.126463	More than high school	former	moderate	2011-2012	249	2011-2012	2182	4507	2011-2012	17.65	76.605	70	1124.5	3.3195	24.8295	2.4265	437	6.515	72.95	7.75	1245	318	17.5	10.925	1.0675	102.75	0	28.3	1440	female	0.011
1251	1251	A	B	1251	1251	B	1251	4724	2011-2012	66884	2	91	35	Female	Non-Hispanic White	Married	1.22	20754.703375	More than high school	former	mild	2011-2012	291	2011-2012	3098	4512	2011-2012	14.3	102.845	5	1681	2.533	19.446	1.2815	233	2.25	21.95	8.61	769	284	10.135	9.435	1.4125	99	30.65	27.4	180	female	0.12
1252	1252	C	C	1252	1252	C	1252	4725	2011-2012	66885	2	95	76	Male	Non-Hispanic Black	Married	0.87	7260.756717	Less than high school	former	former	2011-2012	0	2011-2012	2284	4513	2011-2012	24.35	61.655	4.5	18306.5	1.752	27.27	2.3405	641.5	5.95	111.55	8.52	682.5	289.5	24.25	15.305	1.454	75.05	0	24.8	900	male	0.197
1253	1253	C	D	1253	1253	D	1253	4729	2011-2012	66889	2	95	59	Male	Non-Hispanic White	Living Alone	0.36	22573.12843	More than high school	never	mild	2011-2012	334	2011-2012	2511	4516	2011-2012	38.95	74.01	123	915.5	1.9705	28.888	4.502	500	6.215	259.15	14.595	603.5	661.5	18.25	12.145	2.291	144.45	0	22.2	16560	male	200
1254	1254	D	D	1254	1254	D	1254	4738	2011-2012	66898	2	99	45	Female	Non-Hispanic Black	Living Alone	2.6	23398.009058	More than high school	never	never	2011-2012	0	2011-2012	3911	4524	2011-2012	20.25	141.865	495.5	3929	2.012	24.718	1.7235	601.5	2.525	140.7	7.76	1056	304	16.17	9.955	1.4245	172.7	0	20.2	1300	female	0.057
1255	1255	D	B	1255	1255	B	1255	4743	2011-2012	66903	2	94	39	Female	Non-Hispanic White	Married	1.17	74746.868777	More than high school	never	never	2011-2012	31	2011-2012	1739	4529	2011-2012	14.7	54.72	112.5	478.5	1.3855	15.8605	1.6985	151	3.285	31	3.89	546.5	224.5	7.925	8.885	1.041	64.65	0	19.3	1320	female	0.061
1256	1256	A	A	1256	1256	A	1256	4749	2011-2012	66909	1	95	27	Female	Non-Hispanic White	Divorced	0.28	52747.829022	More than high school	now	heavy	2011-2012	0	2011-2012	1509	4535	2011-2012	6.8	72.23	16.5	60.5	0.9045	17.198	0.898	148	2.085	75.4	4.295	780.5	187.5	7.225	6.215	0.7685	68.05	0	39.9	960	female	184
1257	1257	B	D	1257	1257	D	1257	4751	2011-2012	66911	2	100	40	Male	Non-Hispanic White	Divorced	1.47	22639.540149	Less than high school	now	heavy	2011-2012	60	2011-2012	3617	4536	2011-2012	29.55	151.085	260.5	1413.5	2.74	52.671	3.2975	828.5	14.68	235.75	15.665	1486	507	25.505	18.06	1.9355	274	22.3	21.1	1080	male	388
1258	1258	A	B	1258	1258	A	1258	4755	2011-2012	66915	1	101	51	Male	Non-Hispanic White	Married	0.99	32422.216998	High school	now	former	2011-2012	3219	2011-2012	5500	4540	2011-2012	3.5	36.39	82	695.5	3.4885	13.2385	0.896	618	5.04	17.7	3.24	358	445	13.34	9.415	1.981	54.7	0	32.2	560	male	508
1259	1259	C	A	1259	1259	A	1259	4758	2011-2012	66918	2	103	72	Male	Non-Hispanic White	Married	3.44	34960.567692	Less than high school	former	mild	2011-2012	207	2011-2012	1398	4543	2011-2012	25.05	53.12	896	2726.5	1.1855	7.322	0.814	173.5	0.815	51.7	4.77	454	274	6.68	6.33	1.264	62.95	0	34.6	7040	male	0.021
1260	1260	D	D	1260	1260	D	1260	4763	2011-2012	66923	1	100	47	Female	Other Race	Married	5	17855.084956	More than high school	never	moderate	2011-2012	6	2011-2012	2028	4548	2011-2012	21.7	72.025	302	5674.5	2.3275	34.6515	2.569	591	8.94	177.65	9.19	1979	431	13.555	12.815	1.4775	197.9	0	27.2	960	female	0.011
1261	1261	B	B	1261	1261	B	1261	4766	2011-2012	66926	1	91	51	Male	Non-Hispanic White	Married	5	178639.415011	More than high school	former	former	2011-2012	0	2011-2012	1726	4551	2011-2012	11.55	84.925	1327.5	3081	3.6185	19.314	1.7455	307	9.98	14.1	3.545	2303.5	316	11.765	13.06	0.901	129	0	34.2	14400	male	0.048
1262	1262	A	B	1262	1262	B	1262	4767	2011-2012	66927	2	101	20	Male	Other Hispanic	Living Alone	0.11	52673.460841	More than high school	now	heavy	2011-2012	43	2011-2012	3340	4552	2011-2012	18.3	126.785	18	484.5	2.5255	34.612	1.743	530.5	2.915	6.85	11.18	1510	312.5	21.015	12.54	1.843	183.7	0	32.6	2280	male	191
1263	1263	C	A	1263	1263	A	1263	4769	2011-2012	66929	2	95	63	Female	Non-Hispanic Black	Married	5	12882.003985	More than high school	never	never	2011-2012	47	2011-2012	1345	4554	2011-2012	12.85	62.69	267.5	4012.5	1.3365	14.528	1.123	233	2.635	23.45	6.35	658	186.5	10.65	6.26	0.8745	92.7	0	27.3	23520	female	0.044
1264	1264	A	B	1264	1264	B	1264	4770	2011-2012	66930	2	94	41	Male	Other Race	Married	5	31576.726829	More than high school	now	former	2011-2012	137	2011-2012	1581	4555	2011-2012	8.25	58.345	72.5	178	3.426	37.671	7.624	172	10.185	12.4	3.425	1284.5	205	5.77	6.515	0.6635	56.9	0	26.2	440	male	370
1265	1265	A	C	1265	1265	C	1265	4784	2011-2012	66944	1	97	72	Male	Non-Hispanic White	Married	2.15	85970.307401	More than high school	former	mild	2011-2012	109	2011-2012	2249	4568	2011-2012	20	77.205	1417.5	4244.5	2.4195	17.3625	2.1535	383.5	5.46	125.7	18.35	963	419	15.685	13.215	1.913	100.8	33.5	29.3	680	male	0.011
1266	1266	A	A	1266	1266	A	1266	4786	2011-2012	66946	1	94	32	Male	Other Race	Married	1.33	21271.615575	More than high school	never	heavy	2011-2012	186	2011-2012	1258	4570	2011-2012	8.5	19.565	0	147.5	0.5415	9.1885	0.5815	144.5	0.845	9.35	1.325	1061	168.5	6	4.26	0.676	42.25	0	36	8400	male	57.2
1267	1267	D	C	1267	1267	C	1267	4794	2011-2012	66954	2	92	27	Female	Non-Hispanic White	Living Alone	5	83650.947594	More than high school	never	moderate	2011-2012	19	2011-2012	1777	4578	2011-2012	21.3	57.635	2462	5587	1.764	16.2855	1.437	269.5	2.485	35.3	4.375	919	329.5	14.795	7.17	1.8015	96.2	0	24.5	2160	female	0.011
1268	1268	B	B	1268	1268	B	1268	4795	2011-2012	66955	2	98	38	Male	Other Race	Married	5	39049.131011	More than high school	now	heavy	2011-2012	341	2011-2012	2455	4579	2011-2012	10.15	65.18	751.5	2294.5	1.601	24.574	1.9735	250.5	3.625	92.05	6.385	684	246	11.585	10.82	0.9445	114.65	7	26.5	1740	male	16.8
1269	1269	B	A	1269	1269	A	1269	4796	2011-2012	66956	2	98	21	Female	Non-Hispanic White	Married	0.54	43893.586815	High school	now	never	2011-2012	711	2011-2012	4693	4580	2011-2012	12.85	88.025	61	278.5	1.2555	11.401	0.985	266.5	1.57	15.7	8.31	280	275.5	8.85	6.365	1.1165	49.25	0	25.9	1080	female	177
1270	1270	C	B	1270	1270	B	1270	4797	2011-2012	66957	1	98	62	Male	Non-Hispanic White	Married	1.75	134969.826866	More than high school	former	mild	2011-2012	194	2011-2012	2727	4581	2011-2012	13.6	81.46	34.5	420	2.4605	34.2355	2.989	437	5.76	34.35	8.585	1011	289	19.01	12.525	1.0805	129.45	22.7	33.7	14400	male	0.019
1271	1271	D	C	1271	1271	C	1271	4798	2011-2012	66958	2	93	52	Male	Non-Hispanic White	Married	1.65	24937.486066	More than high school	never	never	2011-2012	2	2011-2012	1669	4582	2011-2012	17.15	57.565	291.5	1716	2.682	22.0715	2.536	338	6.17	157.65	7.085	1787	356.5	9.24	12.47	1.03	128.05	0	26.2	4140	male	0.011
1272	1272	B	B	1272	1272	B	1272	4799	2011-2012	66959	2	102	43	Female	Other Race	Living Alone	0.54	33943.679708	Less than high school	never	heavy	2011-2012	137	2011-2012	1124	4583	2011-2012	10.25	26.39	20	144	1.5545	18.944	1.2675	193.5	5.365	53.1	4.93	835.5	236.5	10.92	6.755	0.725	121.2	0	29.7	1200	female	0.106
1273	1273	D	D	1273	1273	D	1273	4801	2011-2012	66961	1	101	36	Male	Other Race	Married	3.67	19850.422567	More than high school	never	mild	2011-2012	213	2011-2012	3443	4585	2011-2012	16.6	179.09	82.5	4288	3.7595	49.583	3.026	800.5	11.285	37.75	16.17	1356	451.5	28.245	12.62	1.758	371.65	23.95	25.3	11760	male	0.044
1274	1274	C	A	1274	1274	A	1274	4804	2011-2012	66964	1	99	27	Female	Non-Hispanic White	Living Alone	4.09	101647.830414	More than high school	never	moderate	2011-2012	3	2011-2012	1512	4587	2011-2012	15.3	48.395	317.5	1949	1.0085	12.1425	0.97	308.5	1.34	20.55	3.195	567	214.5	13.235	7.775	1.03	67.85	15.1	24.5	1560	female	0.021
1275	1275	C	D	1275	1275	D	1275	4813	2011-2012	66973	2	94	49	Female	Non-Hispanic White	Married	4.42	111174.779569	More than high school	never	mild	2011-2012	144	2011-2012	3118	4595	2011-2012	40.45	102.425	829.5	3671	3.8385	47.3645	6.109	1113.5	15.535	176.35	25.81	1673.5	745	26.8	30.41	3.4245	153.55	0	32.8	11040	female	0.011
1276	1276	A	B	1276	1276	A	1276	4814	2011-2012	66974	2	95	72	Male	Non-Hispanic Black	Married	1.45	11599.454609	More than high school	now	moderate	2011-2012	446	2011-2012	1757	4596	2011-2012	6.3	53.905	507	1805	2.6765	29.4465	1.637	256.5	34.95	20.05	6.15	397	178	10.63	11.67	5.8095	114.25	15.1	31.6	120	male	352
1277	1277	A	B	1277	1277	A	1277	4821	2011-2012	66981	1	101	42	Male	Non-Hispanic White	Married	0.84	27921.272721	More than high school	now	moderate	2011-2012	461	2011-2012	2402	4603	2011-2012	11.65	102.94	2.5	248	2.7965	23.891	1.204	376.5	3.785	10.4	9.005	1514	292.5	13.615	12.265	1.042	130.4	0	42.3	480	male	161
1278	1278	B	A	1278	1278	A	1278	4822	2011-2012	66982	2	95	73	Female	Non-Hispanic White	Living Alone	1.13	22597.469895	High school	never	former	2011-2012	0	2011-2012	786	4604	2011-2012	11.8	30.28	3598	7790.5	0.4645	9.993	1.048	125	1.46	9.35	3.59	190	118.5	5.655	3.795	0.5395	54.55	0	17.8	540	female	219
1279	1279	C	D	1279	1279	D	1279	4828	2011-2012	66988	1	96	40	Female	Non-Hispanic Black	Living Alone	0.93	19326.875638	More than high school	never	mild	2011-2012	0	2011-2012	1630	4610	2011-2012	22.7	28.33	1415	4476.5	1.821	20.599	1.977	250.5	8.125	201.8	11.09	1249.5	348.5	9.41	7.305	1.235	124.65	0	33.9	4000	female	0.016
1280	1280	C	C	1280	1280	C	1280	4834	2011-2012	66994	2	93	52	Male	Other Hispanic	Married	5	25333.955786	More than high school	never	mild	2011-2012	188	2011-2012	3401	4616	2011-2012	22.95	106.065	728.5	2717	2.396	36.898	2.5915	299.5	4.3	27.1	11.885	883	345	14.615	13.6	1.2345	150.35	19.55	25.9	960	male	0.023
1281	1281	C	A	1281	1281	A	1281	4836	2011-2012	66996	1	97	22	Male	Non-Hispanic Black	Living Alone	5	25827.388922	More than high school	now	mild	2011-2012	142	2011-2012	1850	4618	2011-2012	10.55	83.29	7.5	256.5	1.346	27.0565	1.78	245	3.835	29.3	6.59	1269.5	222.5	9.83	8.73	0.671	97.85	11.7	23.7	2500	male	77.8
1282	1282	D	C	1282	1282	C	1282	4840	2011-2012	67000	1	99	49	Male	Non-Hispanic Black	Living Alone	4.59	19320.837782	More than high school	never	former	2011-2012	123	2011-2012	2227	4622	2011-2012	12.15	96.22	33	365	2.249	34.3305	2.0875	393.5	5.98	227.35	18.29	1788	388.5	16.585	11.96	1.3985	165.15	0	27.7	2880	male	0.026
1283	1283	C	B	1283	1283	B	1283	4841	2011-2012	67001	1	91	76	Male	Non-Hispanic White	Married	3.4	65543.108264	High school	former	never	2011-2012	253	2011-2012	1933	4623	2011-2012	14.05	82.53	592	2010.5	2.1545	25.459	1.8245	335	3.51	51.5	10.55	627	278	15.18	11.8	1.425	147.55	0	26.8	600	male	0.011
1284	1284	A	C	1284	1284	C	1284	4842	2011-2012	67002	2	96	39	Male	Non-Hispanic Black	Married	1.08	22287.043754	High school	never	former	2011-2012	166	2011-2012	5081	4624	2011-2012	15.55	98.74	153.5	1609.5	3.1405	40.762	4.568	550	11.84	263.35	7.31	1319.5	298	32.675	10.42	1.0265	90.45	0	37.1	2880	male	42.1
1285	1285	B	C	1285	1285	C	1285	4843	2011-2012	67003	2	92	68	Male	Non-Hispanic White	Divorced	5	106753.633419	More than high school	former	moderate	2011-2012	353	2011-2012	2767	4625	2011-2012	24.7	164.02	205.5	4597.5	2.19	40.2385	2.102	474	5.595	32.95	20.57	961	759.5	17.865	15.355	2.7615	289.4	38.25	28	1320	male	0.097
1286	1286	C	B	1286	1286	B	1286	4849	2011-2012	67009	1	92	33	Female	Non-Hispanic White	Living Alone	1.57	96625.186997	More than high school	never	former	2011-2012	414	2011-2012	3081	4631	2011-2012	20.65	89.955	0	299	1.8495	19.8035	0.896	618	2.77	17.05	7.36	1052.5	253.5	14.355	7.775	1.0085	115.95	0	35.6	18720	female	0.029
1287	1287	C	B	1287	1287	B	1287	4852	2011-2012	67012	3	92	34	Female	Other Race	Married	0.91	14167.501749	More than high school	former	former	2011-2012	68	2011-2012	1363	4634	2011-2012	9.7	65.295	457	1779	1.4005	24.4325	1.6495	234	2.96	32	6.285	708	262.5	8.74	10.465	1.13	107.05	0	31.4	1200	female	0.034
1288	1288	C	A	1288	1288	A	1288	4865	2011-2012	67025	2	90	78	Female	Other Hispanic	Married	0.89	23904.945555	Less than high school	never	former	2011-2012	2	2011-2012	723	4646	2011-2012	5.85	19.595	182.5	1003	0.857	17.9235	1.307	176	1.01	39.85	2.62	376.5	150	5.71	3.85	0.5815	78.3	0	46.4	1920	female	0.011
1289	1289	D	D	1289	1289	D	1289	4872	2011-2012	67032	2	92	32	Female	Other Race	Married	1.35	21766.153521	More than high school	never	former	2011-2012	368	2011-2012	1909	4653	2011-2012	24.9	121.06	921.5	8082	3.869	24.618	1.9535	691	7.785	57.6	11.675	2476	533	25.905	14.65	1.722	121.7	0	21.1	5280	female	0.016
1290	1290	D	C	1290	1290	D	1290	4879	2011-2012	67039	3	90	31	Female	Non-Hispanic White	Married	3.64	80950.199865	More than high school	former	former	2011-2012	209	2011-2012	1500	4660	2011-2012	22.5	51.93	1137.5	4121	1.9755	17.5555	1.3845	421	2.13	89.45	10.38	986.5	330	13.62	9.32	1.982	56.65	0	19.6	2920	female	0.027
1291	1291	B	B	1291	1291	B	1291	4881	2011-2012	67041	2	101	36	Female	Non-Hispanic Black	Living Alone	0.54	44382.588967	More than high school	now	moderate	2011-2012	13	2011-2012	1679	4662	2011-2012	7.85	84.475	31.5	287.5	1.414	26.462	2.2055	246.5	4.275	14.65	9.09	674.5	226.5	25.465	9.52	0.946	131.6	13.8	22.9	840	female	146
1292	1292	D	B	1292	1292	B	1292	4886	2011-2012	67046	2	90	66	Male	Non-Hispanic Black	Living Alone	2.38	7713.03043	More than high school	former	former	2011-2012	5	2011-2012	1223	4667	2011-2012	27.6	28.715	2638	14952	0.899	16.5815	1.9735	298	2.935	85.25	11.87	574	360	10.02	7.715	1.4325	62.35	0	19.8	5760	male	0.011
1293	1293	C	D	1293	1293	D	1293	4891	2011-2012	67051	2	103	37	Female	Other Race	Married	3.48	13458.148951	More than high school	never	never	2011-2012	185	2011-2012	1429	4672	2011-2012	13.55	65.265	245.5	767	2.865	25.774	2.3045	409.5	6.245	118.25	39.115	1496.5	462.5	13.82	11.41	0.69	73.45	0	32.3	1320	female	0.011
1294	1294	A	A	1294	1294	A	1294	4893	2011-2012	67053	2	93	67	Male	Other Hispanic	Living Alone	1.74	8145.424458	Less than high school	now	never	2011-2012	231	2011-2012	1749	4674	2011-2012	17	54.065	27	299	1.794	18.3555	1.544	398.5	4.505	12.3	5.26	800.5	240.5	10.62	10.715	1.027	91.4	0	22.9	240	male	438
1295	1295	A	C	1295	1295	C	1295	4895	2011-2012	67055	1	94	71	Female	Non-Hispanic White	Married	1.24	29210.271354	High school	now	heavy	2011-2012	142	2011-2012	1799	4676	2011-2012	17.95	81.105	45	1223	1.7545	19.813	1.9735	341	4.09	164.2	8.54	600.5	298	9.7	10.165	1.56	87.35	41.9	24.3	13440	female	145
[truncated: 8,730 more rows]
[truncated: 40 more columns]
